# Supplementary material for: Spatiotemporal transcriptomic mapping reveals region-specific glial activation and astrocyte shifts in epileptogenesis beyond the hippocampus
Source: Acta Neuropathol Commun. 2026 Jan 15;14:38. doi: 10.1186/s40478-026-02224-y (PMC12892793; doi:10.1186/s40478-026-02224-y)
Supplement: Supplementary file 11 — Supplementary Material 11: Supplementary Table 2. Marker genes of clusters and subclusters. One cluster/subcluster vs all other clusters/subclusters comparisons were made to identify marker genes. [file 40478_2026_2224_MOESM11_ESM.xlsx]

## Sheet: Sheet1
Supplementary Table 2: Marker genes for each cluster and subcluster with an adjusted p-value below 0.01 and an average log 2 fold change above 1.1 using the Seurat FindAllmarkers function (see Methods).
cluster or sub-cluster	gene	p_val	avg_log2FC	pct.1	pct.2	p_val_adj
0.0	Vxn	0	1.56442	0.985	0.561	0
0.0	Ttc9b	0	1.47793	0.993	0.805	0
0.0	Rprm	0	1.46471	0.74	0.121	0
0.0	Atp2b4	0	1.41386	0.879	0.243	0
0.0	Tbr1	0	1.35469	0.933	0.316	0
0.0	Ctxn1	0	1.31454	0.996	0.771	0
0.0	Nptx1	0	1.28676	0.98	0.52	0
0.0	Pde1a	0	1.20682	0.892	0.323	0
0.0	Ngef	0	1.14986	0.976	0.515	0
0.0	Ier5	0	1.12098	0.891	0.395	0
0.0	Tmsb10	0	1.11172	1	0.974	0
0.1	Camk2n1	0	1.87553	0.99	0.852	0
0.1	Atp1a1	0	1.75239	1	0.942	0
0.1	Nrgn	0	1.7506	1	0.86	0
0.1	Mef2c	0	1.48552	0.997	0.682	0
0.1	Slc30a3	0	1.35923	0.96	0.37	0
0.1	Cabp1	0	1.35688	0.983	0.504	0
0.1	Stx1a	0	1.30326	0.948	0.421	0
0.1	Septin5	0	1.22791	1	0.928	0
0.1	Dact2	0	1.21862	0.849	0.215	0
0.1	Ephx4	0	1.12108	0.913	0.363	0
0.1	Lamp5	1.14403e-282	1.62349	0.95	0.386	2.4099e-278
0.1	Nptxr	8.6005e-252	1.19331	0.993	0.645	1.8117e-247
0.1	Ngef	5.08955e-207	1.13474	0.983	0.532	1.07211e-202
0.2	Lamp5	0	1.80163	0.962	0.394	0
0.2	Vstm2l	0	1.3539	0.92	0.468	0
0.2	RGD1561113	0	1.16192	0.997	0.896	0
0.2	Dclk1	0	1.106	1	0.841	0
0.2	Mpped1	9.13075e-276	1.14451	0.953	0.385	1.92339e-271
0.3	Hba-a1	3.15698e-281	2.21292	1	0.869	6.65017e-277
0.3	Hbb	2.87134e-280	2.16543	0.997	0.818	6.04847e-276
0.3	Hba-a2	7.69487e-239	2.09021	1	0.757	1.62093e-234
0.3	Hbb-bs	8.74991e-168	1.65851	0.867	0.351	1.84317e-163
0.3	Hbb-b1	1.92133e-152	1.55286	0.896	0.338	4.04728e-148
0.3	Nrgn	9.57474e-102	1.21124	1	0.864	2.01692e-97
1	Ttr	0	3.26904	0.92	0.841	0
1	Plp1	0	2.27269	0.998	0.996	0
1	Enpp2	0	2.23427	0.987	0.769	0
1	Tf	0	2.15353	1	0.941	0
1	Cldn11	0	2.10574	0.986	0.88	0
1	Mbp	0	2.08458	0.999	1	0
1	Mal	0	2.0838	0.976	0.824	0
1	Ptgds	0	2.07544	0.999	0.907	0
1	Gfap	0	2.06395	0.938	0.55	0
1	Cnp	0	2.05871	0.988	0.934	0
1	Gsn	0	2.01493	0.978	0.706	0
1	Mobp	0	1.96217	0.989	0.961	0
1	Apod	0	1.94934	0.985	0.895	0
1	Mog	0	1.92436	0.945	0.663	0
1	Mag	0	1.91018	0.972	0.829	0
1	Ugt8	0	1.83385	0.936	0.618	0
1	Ppp1r14a	0	1.75415	0.961	0.704	0
1	Cfap20dc	0	1.67869	0.936	0.632	0
1	Opalin	0	1.6618	0.906	0.59	0
1	Plekhb1	0	1.64041	0.984	0.838	0
1	Tspan2	0	1.62964	0.942	0.7	0
1	Cd9	0	1.55639	0.971	0.705	0
1	Pllp	0	1.54873	0.954	0.73	0
1	Olig1	0	1.50581	0.964	0.806	0
1	Klk6	0	1.49734	0.799	0.395	0
1	Csrp1	0	1.49207	0.983	0.845	0
1	Fabp7	0	1.48924	0.834	0.461	0
1	Cryab	0	1.48911	0.941	0.664	0
1	Septin4	0	1.48544	0.973	0.851	0
1	LOC103691527	0	1.48144	0.939	0.672	0
1	Car2	0	1.48088	0.993	0.886	0
1	Tubb4a	0	1.46609	0.984	0.993	0
1	Sgk1	0	1.45052	0.914	0.755	0
1	Gjc2	0	1.42375	0.859	0.496	0
1	Elovl1	0	1.41963	0.895	0.567	0
1	Fa2h	0	1.40216	0.834	0.461	0
1	Bcas1	0	1.38224	0.955	0.735	0
1	Wscd1	0	1.38094	0.936	0.714	0
1	Evi2a	0	1.38006	0.882	0.533	0
1	Lpar1	0	1.37265	0.872	0.515	0
1	Gna12	0	1.37123	0.953	0.771	0
1	Slc44a1	0	1.36633	0.934	0.676	0
1	Abca2	0	1.3494	0.99	0.907	0
1	Ndrg1	0	1.3423	0.905	0.613	0
1	Hapln2	0	1.31942	0.795	0.43	0
1	Sirt2	0	1.31903	0.978	0.899	0
1	Gpd1	0	1.31459	0.809	0.534	0
1	Gpr37	0	1.31261	0.923	0.651	0
1	Pacs2	0	1.30594	0.927	0.691	0
1	Qk	0	1.29991	0.986	0.954	0
1	Josd2	0	1.2868	0.918	0.66	0
1	Slain1	0	1.27378	0.861	0.535	0
1	Mdk	0	1.24767	0.551	0.532	0
1	Myrf	0	1.24144	0.79	0.432	0
1	Gstp1	0	1.2247	0.992	0.89	0
1	Rhog	0	1.22351	0.823	0.48	0
1	Gltp	0	1.22012	0.855	0.518	0
1	Gamt	0	1.2161	0.873	0.603	0
1	Sema4d	0	1.21186	0.808	0.496	0
1	Selenop	0	1.20441	0.999	0.968	0
1	Dbndd2	0	1.19032	0.956	0.876	0
1	Ttyh2	0	1.16716	0.8	0.452	0
1	Ddr1	0	1.16368	0.792	0.433	0
1	Gstt3	0	1.16327	0.834	0.528	0
1	Cmtm5	0	1.16073	0.922	0.694	0
1	Ptma	0	1.1537	0.996	0.972	0
1	Mfrp	0	1.13504	0.205	0.105	0
1	Carhsp1	0	1.12965	0.782	0.444	0
1	Vim	0	1.11336	0.587	0.319	0
1	Qdpr	0	1.11131	0.971	0.885	0
1	Cers2	0	1.11112	0.802	0.461	0
1	Serinc5	0	1.10805	0.802	0.481	0
1	Psat1	0	1.10726	0.924	0.713	0
1	Prdx1	0	1.1048	0.982	0.821	0
2	Prkcd	0	3.40395	0.996	0.272	0
2	Pcp4	0	2.86234	1	0.953	0
2	Tcf7l2	0	2.64343	0.993	0.277	0
2	Slc17a6	0	2.51274	0.979	0.189	0
2	Ntng1	0	2.35468	0.976	0.221	0
2	Ccdc136	0	2.31371	0.995	0.532	0
2	Kcnc2	0	2.28606	0.994	0.543	0
2	Shox2	0	2.10963	0.942	0.053	0
2	Ptpn3	0	2.10076	0.972	0.299	0
2	Ramp3	0	1.99816	0.947	0.237	0
2	Adarb1	0	1.90225	0.996	0.69	0
2	Bok	0	1.83428	0.973	0.349	0
2	Plcb4	0	1.74493	0.966	0.367	0
2	Rora	0	1.69913	0.927	0.295	0
2	Elmo1	0	1.63872	0.978	0.538	0
2	Gabra4	0	1.62315	0.971	0.544	0
2	Pdp1	0	1.61896	0.969	0.497	0
2	Lef1	0	1.61347	0.88	0.1	0
2	Vip	0	1.59387	0.542	0.227	0
2	Cck	0	1.55701	0.999	0.902	0
2	Ptpn4	0	1.54682	0.973	0.51	0
2	Cit	0	1.5125	0.965	0.446	0
2	Rgs3	0	1.47616	0.959	0.402	0
2	Ddah1	0	1.46698	0.875	0.365	0
2	Akap2	0	1.45129	0.938	0.399	0
2	Chrna4	0	1.38225	0.898	0.276	0
2	Gabrb2	0	1.37483	0.987	0.683	0
2	Gap43	0	1.34004	0.998	0.88	0
2	Akap12	0	1.32124	0.881	0.234	0
2	Cpne9	0	1.26493	0.836	0.23	0
2	LRRTM1	0	1.25669	0.907	0.406	0
2	Pitpnc1	0	1.23819	0.911	0.424	0
2	Grifin	0	1.22923	0.642	0.066	0
2	Tmem163	0	1.22248	0.877	0.276	0
2	Dbndd1	0	1.21433	0.839	0.233	0
2	Nsmf	0	1.21236	0.998	0.912	0
2	Prkcg	0	1.20571	0.974	0.662	0
2	Kcnip4	0	1.1974	0.93	0.48	0
2	Gabrd	0	1.19178	0.86	0.385	0
2	Rims3	0	1.191	0.911	0.374	0
2	Tmem47	0	1.16488	0.966	0.662	0
2	Rab37	0	1.16465	0.734	0.069	0
2	Gabbr2	0	1.14717	0.991	0.781	0
2	Rap1gap	0	1.1464	0.983	0.751	0
2	Agt	0	1.14376	0.989	0.798	0
2	Adgra1	0	1.13537	0.886	0.356	0
2	Hspa12a	0	1.1238	0.965	0.656	0
2	Ina	0	1.1235	0.992	0.824	0
2	Nell1	0	1.11206	0.871	0.338	0
2	Ildr2	0	1.11088	0.87	0.347	0
2	Rgs8	0	1.10595	0.856	0.305	0
2	Tpd52l1	0	1.10474	0.852	0.299	0
3.0	Cabp7	0	1.6647	0.924	0.206	0
3.0	Cnih2	0	1.47731	1	0.888	0
3.0	Camk2a	0	1.45929	0.999	0.855	0
3.0	Ddn	0	1.39448	0.969	0.601	0
3.0	Cnr1	0	1.3872	0.821	0.41	0
3.0	Cplx2	0	1.37291	0.994	0.687	0
3.0	Kctd12	0	1.24437	0.853	0.436	0
3.0	Cst6	1.87132e-251	1.17072	0.757	0.335	3.94193e-247
3.0	Hpca	4.14275e-176	1.24815	0.996	0.718	8.7267e-172
3.1	Hpca	0	3.16766	1	0.735	0
3.1	Rgs14	0	2.71024	0.974	0.201	0
3.1	Wipf3	0	2.5459	0.994	0.424	0
3.1	Cdo1	0	2.35657	0.99	0.482	0
3.1	Prkca	0	2.09611	0.994	0.506	0
3.1	Cnih2	0	2.04406	1	0.895	0
3.1	Ppm1e	0	1.96025	1	0.713	0
3.1	Cotl1	0	1.9222	0.972	0.409	0
3.1	Nrip3	0	1.88198	0.99	0.655	0
3.1	Ptk2b	0	1.79125	1	0.808	0
3.1	Pfn1	0	1.66611	1	0.981	0
3.1	Arpc2	0	1.66412	0.998	0.875	0
3.1	Arpc5	0	1.64726	0.996	0.727	0
3.1	Lsm8	0	1.61461	0.92	0.496	0
3.1	Wasl	0	1.5699	0.992	0.621	0
3.1	Wasf1	0	1.54958	0.996	0.873	0
3.1	Nr3c2	0	1.54932	0.94	0.274	0
3.1	Strip2	0	1.54347	0.942	0.263	0
3.1	Dgkg	0	1.54012	0.915	0.265	0
3.1	Nell2	0	1.52516	1	0.928	0
3.1	Nbl1	0	1.48923	0.966	0.565	0
3.1	Pfn2	0	1.46825	1	0.971	0
3.1	Chga	0	1.37857	0.984	0.776	0
3.1	Dock4	0	1.35369	0.976	0.478	0
3.1	RGD1306556	0	1.32941	0.936	0.377	0
3.1	Sertm1	0	1.32699	0.831	0.187	0
3.1	Fibcd1	0	1.32579	0.543	0.051	0
3.1	Tmsb4x	0	1.28585	1	1	0
3.1	Fkbp1a	0	1.24153	1	0.993	0
3.1	Tspan13	0	1.23771	0.968	0.777	0
3.1	Pcdh1	0	1.23597	0.905	0.414	0
3.1	Lrrn2	0	1.23236	0.978	0.722	0
3.1	Gpr155	0	1.19349	0.897	0.337	0
3.1	Trim2	0	1.15036	0.996	0.898	0
3.1	Cdc40	0	1.14572	0.849	0.278	0
3.1	Cyp1b1	0	1.12644	0.674	0.061	0
3.1	Lats2	0	1.11211	0.751	0.21	0
3.1	Dgkz	5.58993e-295	1.20291	0.996	0.856	1.17752e-290
3.1	Epha6	1.56188e-285	1.3935	0.922	0.318	3.29009e-281
3.1	Scn3b	2.18537e-279	2.27798	0.992	0.496	4.60349e-275
3.1	Sfrp2	5.86258e-262	1.30476	0.626	0.127	1.23495e-257
3.1	Ksr1	6.09384e-259	1.12889	0.859	0.254	1.28367e-254
3.1	Fam131a	8.29078e-251	1.64755	0.984	0.628	1.74645e-246
3.1	Cacna2d3	2.32949e-244	1.29049	0.905	0.559	4.90707e-240
3.1	Tafa1	2.0385e-225	1.51135	0.938	0.242	4.29409e-221
3.1	Ppp3r1	2.77062e-214	1.18965	1	0.948	5.83632e-210
3.1	Epha5	1.10471e-210	1.13768	0.861	0.291	2.32708e-206
3.1	Chst1	4.58686e-206	1.12841	0.992	0.79	9.66222e-202
3.1	Zbtb18	2.12784e-203	1.52679	0.996	0.705	4.4823e-199
3.1	Ldha	1.19598e-201	1.14385	0.998	0.942	2.51933e-197
3.1	Gabra5	8.98856e-201	1.52408	0.966	0.344	1.89344e-196
3.1	Sez6	2.22412e-200	1.12966	0.976	0.653	4.6851e-196
3.1	Rprml	7.32967e-193	1.42345	0.958	0.387	1.54399e-188
3.1	Sorl1	1.37325e-192	1.37012	0.984	0.547	2.89275e-188
3.1	Ptpn5	2.66275e-190	1.35214	0.958	0.61	5.60909e-186
3.1	Cracdl	9.43958e-189	1.76337	0.988	0.473	1.98845e-184
3.1	Shisa6	1.53183e-188	1.3488	0.887	0.254	3.2268e-184
3.1	Neurod6	3.51812e-183	1.95276	0.97	0.306	7.41091e-179
3.1	Adgrb2	2.51821e-182	1.10502	0.996	0.762	5.30462e-178
3.1	Plppr4	1.24585e-181	1.28038	0.982	0.654	2.62437e-177
3.1	Cnksr2	1.36874e-180	1.2324	0.915	0.4	2.88326e-176
3.1	Chn1	1.48422e-166	1.30289	1	0.951	3.12652e-162
3.1	Cpne6	2.16642e-164	1.66334	0.956	0.351	4.56356e-160
3.1	Pou3f1	3.1856e-162	1.27026	0.588	0.18	6.71047e-158
3.1	Icam5	1.27096e-160	1.59815	0.988	0.475	2.67727e-156
3.1	Rasl11b	4.35789e-158	1.19101	0.889	0.308	9.1799e-154
3.1	Rerg	2.0542e-155	1.22875	0.787	0.16	4.32717e-151
3.1	Nts	9.93392e-155	1.67168	0.509	0.075	2.09258e-150
3.1	Hapln4	1.36844e-152	1.40173	0.976	0.583	2.88261e-148
3.1	Camk2a	1.10752e-150	1.35841	1	0.864	2.33299e-146
3.1	Prdm8	5.78438e-147	1.62963	0.734	0.201	1.21848e-142
3.1	Klhl2	1.21726e-146	1.27814	0.982	0.617	2.56415e-142
3.1	Enc1	1.35806e-143	1.27863	1	0.903	2.86076e-139
3.1	Itpka	3.89932e-140	1.38513	0.926	0.454	8.21392e-136
3.1	Tesc	2.61548e-138	1.31323	0.968	0.406	5.5095e-134
3.1	Cabp7	3.94386e-137	2.20672	0.988	0.249	8.30774e-133
3.1	Igfbp4	1.75747e-135	1.25186	0.62	0.238	3.70211e-131
3.1	Gria2	6.97511e-133	1.17999	0.996	0.844	1.46931e-128
3.1	Ppp3ca	8.67669e-132	1.19008	1	0.975	1.82774e-127
3.1	Prkcg	3.14499e-127	1.28736	0.986	0.737	6.62493e-123
3.1	Kcnip2	2.25306e-118	1.25441	0.954	0.491	4.74608e-114
3.1	Ddn	2.34985e-115	1.4094	0.994	0.623	4.94997e-111
3.1	Crym	2.3965e-110	1.60477	0.982	0.446	5.04822e-106
3.1	Lyzl4	7.78933e-110	1.19278	0.505	0.181	1.64082e-105
3.1	Slc17a7	1.70153e-109	1.46912	1	0.82	3.58427e-105
3.1	Kctd12	4.9485e-99	1.10223	0.936	0.46	1.0424e-94
3.1	Neurod2	1.98812e-97	1.19659	0.897	0.317	4.18798e-93
3.1	Cpne4	3.77976e-96	1.38925	0.763	0.437	7.96207e-92
3.1	Hs3st4	5.68654e-95	1.11858	0.889	0.335	1.19787e-90
3.1	Mpped1	1.50109e-89	1.15496	0.722	0.414	3.16205e-85
3.1	Necab2	1.05806e-82	1.28407	0.952	0.333	2.2288e-78
3.2	Rgs10	0	2.57365	1	0.569	0
3.2	Cracdl	0	2.50161	1	0.475	0
3.2	Epha7	0	2.15296	0.997	0.345	0
3.2	Kctd4	0	2.13056	0.977	0.259	0
3.2	Olfm1	0	2.01012	1	0.976	0
3.2	Tafa2	0	2.00724	0.985	0.321	0
3.2	Ccdc85a	0	1.94559	0.99	0.279	0
3.2	Plppr4	0	1.93507	1	0.655	0
3.2	Limd2	0	1.91155	0.997	0.494	0
3.2	Pcdh8	0	1.89569	0.99	0.295	0
3.2	Rsu1	0	1.88618	0.882	0.381	0
3.2	Gabrb3	0	1.81913	0.995	0.603	0
3.2	Ppp1r1a	0	1.81588	1	0.82	0
3.2	Ncdn	0	1.8095	1	0.982	0
3.2	Camk2b	0	1.80685	1	0.939	0
3.2	Stxbp6	0	1.79834	0.995	0.401	0
3.2	Dgat2	0	1.79306	0.985	0.431	0
3.2	Napa	0	1.72405	1	0.946	0
3.2	Dgkh	0	1.70321	0.977	0.357	0
3.2	Efnb3	0	1.70016	0.975	0.201	0
3.2	Sema5a	0	1.68341	0.992	0.457	0
3.2	Ahcyl2	0	1.68325	0.995	0.431	0
3.2	Plppr2	0	1.66537	1	0.636	0
3.2	Nfib	0	1.65458	0.997	0.584	0
3.2	Rimbp2	0	1.64201	0.985	0.374	0
3.2	Unc5d	0	1.63921	0.957	0.192	0
3.2	Map2k1	0	1.63188	1	0.849	0
3.2	Lyst	0	1.63097	0.962	0.236	0
3.2	Pitpnm2	0	1.61964	0.995	0.516	0
3.2	Pcdh19	0	1.61345	0.97	0.271	0
3.2	Tle1	0	1.57526	0.962	0.283	0
3.2	Rapgef5	0	1.55193	0.987	0.525	0
3.2	Tiam1	0	1.54884	0.985	0.418	0
3.2	Orai2	0	1.54426	0.985	0.332	0
3.2	Ccdc71l	0	1.53817	0.947	0.209	0
3.2	Cebpb	0	1.5044	0.932	0.246	0
3.2	Chst1	0	1.49271	1	0.79	0
3.2	LOC102552093	0	1.471	0.93	0.116	0
3.2	Smpd2	0	1.43486	0.922	0.15	0
3.2	Rfx3	0	1.42513	0.927	0.168	0
3.2	Tnks2	0	1.39782	0.997	0.603	0
3.2	Gng10	0	1.35245	1	0.828	0
3.2	Nbea	0	1.33888	0.99	0.689	0
3.2	Kcnj6	0	1.3378	0.967	0.338	0
3.2	Gpc4	0	1.33385	0.9	0.127	0
3.2	Abr	0	1.33368	1	0.818	0
3.2	Mas1	0	1.33266	0.905	0.095	0
3.2	Cacna1h	0	1.33186	0.915	0.148	0
3.2	Epha8	0	1.32594	0.877	0.165	0
3.2	Frzb	0	1.28308	0.83	0.092	0
3.2	Cebpd	0	1.27544	0.897	0.181	0
3.2	Dlg3	0	1.26994	0.995	0.545	0
3.2	Mrtfa	0	1.2633	0.925	0.294	0
3.2	Cap1	0	1.25599	1	0.822	0
3.2	Btg3	0	1.25095	0.887	0.203	0
3.2	Pkia	0	1.22852	0.97	0.531	0
3.2	Ppfia2	0	1.21951	0.922	0.369	0
3.2	Plxna4	0	1.2146	0.907	0.262	0
3.2	Prrt1	0	1.1999	1	0.823	0
3.2	Ampd2	0	1.19344	0.905	0.309	0
3.2	Jph1	0	1.19116	0.855	0.106	0
3.2	Sh3bgrl3	0	1.17165	1	0.862	0
3.2	Lmo2	0	1.16364	0.83	0.181	0
3.2	Dipk2a	0	1.14414	0.85	0.232	0
3.2	Grina	0	1.14253	1	0.995	0
3.2	Slc16a14	0	1.11294	0.847	0.138	0
3.2	Sh3bp5	0	1.10259	0.902	0.316	0
3.2	Gcnt4	0	1.10194	0.83	0.162	0
3.2	Bcl6	1.74223e-307	1.16182	0.89	0.238	3.67001e-303
3.2	Plk5	6.36253e-303	1.1886	0.734	0.079	1.34027e-298
3.2	Gprin1	2.32169e-293	1.33641	0.98	0.458	4.89063e-289
3.2	Prr7	3.73723e-292	1.16023	0.95	0.388	7.87247e-288
3.2	Kcng1	1.45581e-291	1.33433	0.917	0.171	3.06666e-287
3.2	Cadm2	8.30249e-289	1.16282	1	0.874	1.74892e-284
3.2	Arpc2	9.71398e-289	1.2702	0.997	0.876	2.04625e-284
3.2	Dapk1	9.1589e-285	1.10546	0.93	0.36	1.92932e-280
3.2	Cttnbp2	1.01423e-283	1.17867	0.952	0.527	2.13647e-279
3.2	Ntrk3	5.06118e-283	1.38573	0.97	0.411	1.06614e-278
3.2	Ptk2b	1.38663e-280	1.86409	1	0.808	2.92093e-276
3.2	Zbtb18	6.73847e-279	1.97051	1	0.706	1.41946e-274
3.2	Chl1	1.22644e-276	1.4093	0.997	0.609	2.58349e-272
3.2	Icam5	2.56736e-274	2.28555	1	0.477	5.40814e-270
3.2	Ntf3	6.1703e-273	1.35509	0.842	0.047	1.29977e-268
3.2	Mpped2	2.45281e-272	1.10867	0.895	0.294	5.16684e-268
3.2	Gpr22	6.15827e-272	1.16846	0.925	0.301	1.29724e-267
3.2	Rab40b	1.82591e-269	1.71106	0.99	0.349	3.84628e-265
3.2	Sez6l2	1.17242e-268	1.25496	1	0.881	2.46971e-264
3.2	Asphd2	7.01879e-267	1.44381	0.987	0.432	1.47851e-262
3.2	Mast3	1.11747e-266	1.48706	0.995	0.632	2.35396e-262
3.2	Sez6l	2.84779e-265	1.24208	0.992	0.704	5.99887e-261
3.2	Bhlhe22	8.87841e-263	2.1606	0.985	0.176	1.87024e-258
3.2	Kcng2	2.83592e-260	1.45256	0.95	0.22	5.97387e-256
3.2	Nmt1	6.41909e-260	1.11176	0.992	0.718	1.35218e-255
3.2	Nedd4l	2.07479e-259	1.17909	0.967	0.519	4.37055e-255
3.2	Camkk1	1.90866e-257	1.70099	0.995	0.661	4.02059e-253
3.2	Aldh3b1	3.16532e-257	1.12737	0.922	0.313	6.66774e-253
3.2	Dnajb13	1.24353e-256	1.28369	0.912	0.203	2.6195e-252
3.2	Wasf1	1.55944e-253	1.46486	1	0.874	3.28496e-249
3.2	Dock10	1.02501e-247	1.40077	0.952	0.359	2.15919e-243
3.2	Unc5a	1.20604e-246	1.31375	0.957	0.316	2.54052e-242
3.2	Septin3	1.56354e-243	1.26793	1	0.822	3.29359e-239
3.2	Plekhg5	1.06502e-242	1.1186	0.9	0.237	2.24347e-238
3.2	Anxa11	3.00385e-240	1.56147	0.995	0.572	6.32762e-236
3.2	Neurod2	2.58132e-239	2.06475	1	0.318	5.43756e-235
3.2	Dbn1	3.27745e-238	1.18701	0.99	0.63	6.90394e-234
3.2	Gria2	1.13026e-237	1.71017	1	0.845	2.38089e-233
3.2	Cotl1	4.79079e-237	1.70172	0.997	0.411	1.00918e-232
3.2	Tiam2	1.04923e-235	1.3335	0.932	0.285	2.2102e-231
3.2	Nrcam	5.45764e-234	1.15807	1	0.861	1.14965e-229
3.2	Ryr2	6.55774e-228	1.69636	0.987	0.395	1.38139e-223
3.2	Gabra2	1.81808e-224	1.21383	0.952	0.364	3.82978e-220
3.2	Nr3c2	9.32472e-221	1.49989	0.952	0.276	1.96425e-216
3.2	Lmo3	3.85645e-220	1.68788	0.992	0.431	8.12361e-216
3.2	RGD1564664	2.34729e-215	1.14588	0.927	0.395	4.94457e-211
3.2	Rasgrf2	3.13102e-213	1.64643	0.97	0.306	6.59549e-209
3.2	Jpt1	3.84672e-213	1.17849	1	0.729	8.10312e-209
3.2	Rbfox1	5.16564e-212	1.22199	1	0.879	1.08814e-207
3.2	LOC100909954	8.83094e-212	1.10883	0.925	0.343	1.86024e-207
3.2	Ppp3r1	3.08401e-211	1.3136	1	0.948	6.49647e-207
3.2	Enc1	2.91774e-207	1.69154	1	0.904	6.14621e-203
3.2	Rapgefl1	2.03324e-206	1.19479	0.985	0.539	4.28303e-202
3.2	Adgrb2	4.22754e-204	1.29687	1	0.763	8.90532e-200
3.2	Tesc	2.85665e-202	1.78724	0.995	0.408	6.01753e-198
3.2	Lrrn2	4.28588e-201	1.13986	0.992	0.722	9.0282e-197
3.2	Septin5	4.64443e-201	1.37741	1	0.932	9.7835e-197
3.2	Zbtb20	9.38074e-201	1.36363	0.98	0.518	1.97605e-196
3.2	Prdm8	1.03921e-193	2.05649	0.99	0.199	2.1891e-189
3.2	Cnih2	4.16592e-193	1.61982	1	0.895	8.77551e-189
3.2	Slc2a13	3.48472e-192	1.23392	0.965	0.457	7.34056e-188
3.2	Kcnip2	6.45635e-190	1.75268	0.995	0.492	1.36003e-185
3.2	Ppp3ca	9.14285e-188	1.56659	1	0.975	1.92594e-183
3.2	Cacna1e	1.17756e-184	1.26133	0.947	0.356	2.48053e-180
3.2	Wipf3	1.45785e-183	2.0127	0.992	0.426	3.07096e-179
3.2	Nell2	9.09603e-183	1.26142	1	0.928	1.91608e-178
3.2	Jph4	3.43415e-180	1.15997	0.992	0.682	7.23404e-176
3.2	Gng2	1.74863e-179	1.16923	0.987	0.679	3.68349e-175
3.2	Zcchc12	2.1143e-179	1.82388	0.995	0.471	4.45378e-175
3.2	Galnt16	3.62807e-178	1.18219	0.975	0.507	7.64253e-174
3.2	Rbp4	9.24397e-176	1.17428	0.915	0.257	1.94724e-171
3.2	Kalrn	3.11326e-174	1.12994	0.987	0.642	6.55809e-170
3.2	Rprml	4.43136e-162	1.47386	0.987	0.389	9.33466e-158
3.2	Cpne6	3.34676e-161	1.87677	0.985	0.353	7.04995e-157
3.2	Pcdh20	9.00218e-160	1.1237	0.912	0.301	1.89631e-155
3.2	Slc30a3	7.37029e-157	2.11099	1	0.405	1.55255e-152
3.2	Bcl11b	2.33281e-156	1.40858	0.962	0.246	4.91407e-152
3.2	Sphkap	1.79708e-153	1.24026	0.97	0.405	3.78555e-149
3.2	Chn1	1.79802e-153	1.39206	1	0.951	3.78754e-149
3.2	Cxcl12	5.99155e-150	1.1703	0.925	0.401	1.26212e-145
3.2	Lsm8	1.03135e-146	1.12615	0.967	0.496	2.17254e-142
3.2	Scg2	1.39303e-144	1.28231	1	0.774	2.93441e-140
3.2	Snca	2.70121e-142	1.62917	1	0.764	5.69011e-138
3.2	Rasl10a	2.29529e-139	1.50691	0.957	0.329	4.83503e-135
3.2	Itpka	4.56882e-137	1.56536	0.99	0.455	9.62421e-133
3.2	Fam131a	6.43803e-137	1.39833	1	0.629	1.35617e-132
3.2	Kctd12	2.78841e-134	1.44988	0.982	0.461	5.8738e-130
3.2	Ak5	4.81166e-132	1.18811	0.987	0.633	1.01358e-127
3.2	Cplx2	2.23436e-123	1.77644	1	0.707	4.70668e-119
3.2	Ddn	3.99118e-121	1.6206	1	0.624	8.40742e-117
3.2	Klhl2	7.86189e-118	1.28262	1	0.618	1.65611e-113
3.2	Hapln4	2.17167e-114	1.3553	0.995	0.585	4.57462e-110
3.2	Synpr	3.08643e-114	1.73515	1	0.508	6.50157e-110
3.2	Hpcal4	3.63741e-111	1.35563	1	0.627	7.6622e-107
3.2	Cartpt	4.6106e-111	3.14521	0.907	0.129	9.71222e-107
3.2	Phyhip	2.39052e-110	1.3542	1	0.74	5.03563e-106
3.2	Gda	3.96727e-105	1.38631	0.98	0.488	8.35706e-101
3.2	Tp53i11	1.25058e-104	1.14179	0.877	0.283	2.63435e-100
3.2	Ly6h	2.43704e-97	1.14408	1	0.707	5.13362e-93
3.2	Scn3b	5.20774e-95	1.54578	0.997	0.498	1.09701e-90
3.2	Nptx1	1.13762e-89	1.76561	1	0.564	2.39641e-85
3.2	Baiap2	2.02653e-89	1.41436	1	0.598	4.26889e-85
3.2	Vstm2l	9.63008e-87	1.20787	0.987	0.488	2.02858e-82
3.2	Camk2a	2.39021e-84	1.13744	1	0.864	5.03498e-80
3.2	Calb1	1.18039e-73	1.18828	0.96	0.422	2.48649e-69
3.2	Crym	4.60826e-71	1.41916	0.987	0.448	9.70729e-67
3.2	Hpca	1.23545e-68	1.69115	1	0.736	2.60247e-64
3.2	Tac3	8.52798e-64	1.40036	0.932	0.224	1.79642e-59
3.2	Nrgn	1.68603e-57	1.50356	1	0.868	3.55163e-53
3.2	Slc17a7	1.73917e-50	1.10299	1	0.821	3.66357e-46
3.2	Cabp7	2.15772e-34	1.18024	0.967	0.252	4.54524e-30
3.3	Cst6	0	3.54785	1	0.361	0
3.3	Nrip3	0	2.36924	1	0.657	0
3.3	Klhl2	0	2.21333	1	0.619	0
3.3	Chgb	0	2.05238	1	0.921	0
3.3	Nt5dc3	0	2.02311	1	0.5	0
3.3	Clstn2	0	1.98298	1	0.582	0
3.3	Fgfr1	0	1.94219	1	0.479	0
3.3	Rspo2	0	1.93636	0.984	0.133	0
3.3	Homer3	0	1.80263	0.987	0.232	0
3.3	Arpc5	0	1.75658	1	0.729	0
3.3	Grik4	0	1.69499	0.987	0.369	0
3.3	B3gat2	0	1.69107	0.984	0.347	0
3.3	Arhgef25	0	1.65828	0.997	0.447	0
3.3	Tuba8	0	1.49776	0.956	0.182	0
3.3	Cpe	0	1.39524	1	1	0
3.3	Selenom	0	1.38538	1	0.96	0
3.3	Ptprs	0	1.24063	1	0.935	0
3.3	Atp6v1e1	0	1.24026	1	0.989	0
3.3	B3gat1	3.9977e-305	1.63979	0.997	0.52	8.42116e-301
3.3	Jpt1	5.79464e-298	1.49151	1	0.73	1.22064e-293
3.3	Gpc1	4.25275e-295	1.4106	0.994	0.629	8.95842e-291
3.3	Nrp1	2.68735e-292	1.35745	0.918	0.235	5.6609e-288
3.3	Pgm2l1	1.9079e-289	1.60685	1	0.733	4.01898e-285
3.3	Nell2	1.21932e-279	1.69213	1	0.929	2.5685e-275
3.3	Epha5	2.27152e-276	1.57771	0.956	0.294	4.78497e-272
3.3	Synj1	7.62019e-276	1.26539	1	0.901	1.60519e-271
3.3	Agap3	4.35019e-275	1.18136	1	0.889	9.16368e-271
3.3	Fxyd7	7.40665e-267	2.35897	1	0.645	1.56021e-262
3.3	Camkk1	4.16685e-265	1.93794	1	0.662	8.77747e-261
3.3	Nptxr	7.07196e-262	2.75813	1	0.667	1.48971e-257
3.3	Ldha	1.53038e-257	1.57313	1	0.942	3.22375e-253
3.3	Stmn2	2.59317e-257	1.48762	1	0.947	5.46251e-253
3.3	Dmxl2	7.76239e-250	1.21615	0.984	0.595	1.63515e-245
3.3	Wasf1	1.82192e-248	1.61895	1	0.874	3.83786e-244
3.3	Camk1d	2.55127e-243	1.34212	0.981	0.504	5.37426e-239
3.3	Map2k1	1.16394e-241	1.57031	1	0.849	2.45185e-237
3.3	Ap2a2	5.35534e-239	1.11427	1	0.894	1.1281e-234
3.3	Ly6e	1.39587e-237	1.66007	0.997	0.612	2.94039e-233
3.3	Gal3st3	1.62964e-235	1.26145	0.95	0.311	3.43284e-231
3.3	Ywhag	4.91193e-235	1.20625	1	0.985	1.0347e-230
3.3	Bsn	1.34158e-234	1.45235	1	0.741	2.82604e-230
3.3	Epha4	2.67965e-234	1.52636	1	0.75	5.64468e-230
3.3	Lrrn2	3.63785e-234	1.34638	1	0.723	7.66314e-230
3.3	Scamp1	4.44069e-233	1.11813	0.994	0.685	9.35431e-229
3.3	Ackr1	2.19462e-232	1.3687	0.981	0.538	4.62296e-228
3.3	Pip5k1c	3.34064e-232	1.28487	1	0.746	7.03707e-228
3.3	Napa	8.55102e-232	1.26843	1	0.946	1.80127e-227
3.3	Ptk2b	1.16618e-226	1.8977	1	0.809	2.45657e-222
3.3	Sulf2	4.24647e-224	1.50349	0.997	0.601	8.94519e-220
3.3	Stim2	7.90935e-221	1.10648	0.931	0.365	1.66611e-216
3.3	Adam11	9.82603e-221	1.23282	0.991	0.64	2.06985e-216
3.3	Scn3b	1.30419e-216	2.58564	1	0.5	2.74728e-212
3.3	Dnm1	5.07412e-216	1.40157	1	0.97	1.06886e-211
3.3	Dync1i1	4.15575e-215	1.23835	0.994	0.687	8.75408e-211
3.3	Trpc5	1.29873e-214	1.10434	0.833	0.146	2.73577e-210
3.3	Tmem50b	2.35718e-214	1.1549	1	0.776	4.9654e-210
3.3	Dagla	7.54311e-214	1.32174	0.997	0.537	1.58896e-209
3.3	Cpne4	2.03673e-213	2.60473	1	0.437	4.29038e-209
3.3	Dkk3	3.27433e-212	2.2873	1	0.585	6.89737e-208
3.3	Matk	1.92659e-209	1.22402	0.997	0.606	4.05837e-205
3.3	Cacna1a	5.13041e-208	1.21983	0.987	0.547	1.08072e-203
3.3	Slc25a22	1.49682e-204	1.25402	1	0.769	3.15304e-200
3.3	Zbtb18	1.25106e-203	1.92452	1	0.707	2.63535e-199
3.3	Plppr4	4.31917e-201	1.65726	1	0.656	9.09832e-197
3.3	Enc1	1.30582e-200	1.86433	1	0.904	2.75071e-196
3.3	Lmo4	2.37997e-200	1.6507	1	0.725	5.01341e-196
3.3	Mapk1	6.37999e-199	1.26895	1	0.931	1.34394e-194
3.3	Neurod6	8.22289e-197	2.53863	0.997	0.31	1.73215e-192
3.3	Syn1	3.5406e-196	1.40799	1	0.891	7.45828e-192
3.3	Apba2	7.91424e-195	1.11355	0.997	0.744	1.66714e-190
3.3	Arf3	7.59566e-194	1.27793	1	0.968	1.60003e-189
3.3	Cpne6	1.04622e-193	2.31974	1	0.355	2.20387e-189
3.3	Tubb2a	6.67026e-193	1.15012	1	0.985	1.40509e-188
3.3	Pcdh1	1.86583e-190	1.19313	0.987	0.416	3.93037e-186
3.3	Hs3st4	3.9444e-189	2.00301	1	0.338	8.30887e-185
3.3	Gabra5	2.30956e-188	1.88543	0.991	0.348	4.86509e-184
3.3	Erc2	2.43383e-188	1.18614	0.968	0.432	5.12687e-184
3.3	Ppp3cb	4.65099e-188	1.19809	1	0.94	9.79731e-184
3.3	Dock4	1.54178e-187	1.34126	0.987	0.481	3.24777e-183
3.3	Rerg	7.00071e-186	1.71563	0.959	0.163	1.4747e-181
3.3	Sipa1l3	9.88078e-186	1.15001	0.924	0.263	2.08139e-181
3.3	Kcnq2	1.43145e-185	1.1489	1	0.692	3.01535e-181
3.3	Epha6	2.61727e-185	1.4631	0.981	0.322	5.51328e-181
3.3	Cnih2	5.7566e-184	1.77019	1	0.896	1.21263e-179
3.3	Dgkz	2.9491e-181	1.21738	1	0.857	6.21227e-177
3.3	Ube2ql1	5.47669e-180	1.48984	0.997	0.736	1.15366e-175
3.3	St6galnac5	9.36953e-180	1.18062	0.88	0.179	1.97369e-175
3.3	Napb	7.40993e-179	1.17351	1	0.891	1.5609e-174
3.3	Nrcam	2.38214e-177	1.14584	1	0.861	5.01798e-173
3.3	Camk2b	2.59823e-176	1.36583	1	0.939	5.47317e-172
3.3	Brinp2	9.49087e-176	1.19234	0.953	0.405	1.99925e-171
3.3	Phyhip	1.2858e-175	1.92801	1	0.741	2.70853e-171
3.3	Neto1	6.20941e-174	1.77948	1	0.45	1.30801e-169
3.3	Nptx1	7.83551e-172	2.73909	1	0.565	1.65055e-167
3.3	Anxa11	1.05917e-171	1.52631	1	0.573	2.23114e-167
3.3	Dgkg	6.22931e-170	1.51635	0.94	0.27	1.3122e-165
3.3	Ryr2	6.73014e-170	1.67568	0.997	0.397	1.4177e-165
3.3	Tmem130	1.27966e-169	1.22773	1	0.909	2.69561e-165
3.3	Shisa6	1.42658e-169	1.65769	0.978	0.257	3.00509e-165
3.3	Mast3	3.59841e-169	1.37658	1	0.633	7.58006e-165
3.3	Hpca	7.38391e-169	2.97201	1	0.737	1.55542e-164
3.3	Nnat	1.21463e-167	2.14814	1	0.771	2.55863e-163
3.3	Atp8a1	2.04859e-167	1.22957	1	0.675	4.31535e-163
3.3	Olfm1	5.63904e-166	1.69006	1	0.976	1.18786e-161
3.3	Plcxd2	9.29155e-166	1.58164	0.991	0.434	1.95726e-161
3.3	Syn2	7.13974e-165	1.39781	0.984	0.517	1.50399e-160
3.3	Kcnab2	2.0247e-164	1.19064	1	0.878	4.26503e-160
3.3	Prkca	2.91423e-162	1.77837	1	0.509	6.13883e-158
3.3	Opcml	8.26067e-162	1.23012	1	0.747	1.74011e-157
3.3	Slc17a7	3.11351e-158	2.22244	1	0.821	6.55862e-154
3.3	Chn1	1.76479e-157	1.57817	1	0.951	3.71754e-153
3.3	Sv2b	2.60665e-157	1.52081	1	0.691	5.49091e-153
3.3	Gabra2	1.38682e-156	1.1709	0.95	0.366	2.92134e-152
3.3	Rasgrf2	9.29737e-155	1.62854	0.994	0.308	1.95849e-150
3.3	Tafa1	1.83809e-154	1.651	0.978	0.246	3.87194e-150
3.3	RGD1306556	3.6758e-153	1.14198	0.943	0.381	7.74308e-149
3.3	Tspan17	3.90036e-153	1.3525	1	0.571	8.21611e-149
3.3	Ppp3r1	8.1939e-152	1.2634	1	0.949	1.72605e-147
3.3	Rasgrp1	7.99486e-151	1.29459	1	0.892	1.68412e-146
3.3	Ucp2	1.28394e-150	1.11576	0.88	0.26	2.70462e-146
3.3	Plppr2	1.05691e-148	1.25635	1	0.637	2.22638e-144
3.3	Atp2b3	1.08244e-142	1.19882	0.997	0.668	2.28016e-138
3.3	Asphd2	2.28082e-139	1.23029	0.972	0.434	4.80456e-135
3.3	Hapln4	4.14909e-138	1.69372	1	0.586	8.74005e-134
3.3	Prkcg	4.35003e-136	1.67961	1	0.739	9.16334e-132
3.3	Fgf13	7.56424e-135	1.18181	1	0.729	1.59341e-130
3.3	Ppm1e	2.51382e-133	1.30973	0.997	0.715	5.29536e-129
3.3	Uchl1	4.29593e-130	1.17668	1	0.984	9.04937e-126
3.3	Nefl	1.05625e-127	1.10057	0.997	0.767	2.22499e-123
3.3	Syt1	5.61801e-125	1.10793	1	0.958	1.18343e-120
3.3	Chst1	7.32628e-125	1.10766	1	0.791	1.54328e-120
3.3	Ak5	5.65911e-124	1.30076	1	0.634	1.19209e-119
3.3	Snca	9.237e-122	1.69011	1	0.765	1.94577e-117
3.3	Lsm8	3.53715e-121	1.14807	0.978	0.498	7.45101e-117
3.3	Kctd4	9.62016e-117	1.44083	0.959	0.261	2.02649e-112
3.3	Ywhah	1.07964e-116	1.12106	1	0.99	2.27425e-112
3.3	Basp1	1.0509e-114	1.1842	1	0.958	2.21372e-110
3.3	Rimbp2	4.32897e-110	1.11067	0.959	0.376	9.11898e-106
3.3	Ano3	1.65961e-108	1.62164	0.997	0.395	3.49598e-104
3.3	Cnksr2	1.17107e-107	1.21549	0.978	0.403	2.46687e-103
3.3	Gabrb3	1.34994e-100	1.20773	0.994	0.605	2.84366e-96
3.3	Sorl1	4.1984e-100	1.26722	0.997	0.55	8.84393e-96
3.3	Neurod2	9.97261e-97	1.54528	0.984	0.321	2.10073e-92
3.3	Scn1b	3.70618e-95	1.11462	1	0.955	7.80706e-91
3.3	Kcnq5	6.95646e-94	1.11292	0.915	0.376	1.46538e-89
3.3	Ly6h	2.91461e-91	1.24498	1	0.708	6.13963e-87
3.3	Rprml	1.03606e-88	1.25008	0.987	0.391	2.18245e-84
3.3	Tesc	6.26056e-85	1.32985	0.984	0.41	1.31879e-80
3.3	Ppp3ca	1.08155e-84	1.17667	1	0.975	2.27828e-80
3.3	Gria2	5.16457e-84	1.15292	1	0.845	1.08792e-79
3.3	Epha7	9.22167e-83	1.16325	0.937	0.348	1.94255e-78
3.3	Cabp7	4.79526e-81	2.2124	1	0.254	1.01012e-76
3.3	Kcnip2	3.67324e-79	1.28259	0.994	0.494	7.73767e-75
3.3	Necab2	4.13655e-75	1.58793	0.997	0.337	8.71364e-71
3.3	Icam5	2.60716e-64	1.28986	0.997	0.479	5.49198e-60
3.3	Cplx2	5.73548e-54	1.32996	1	0.708	1.20818e-49
3.3	Wipf3	4.76435e-50	1.153	0.978	0.428	1.00361e-45
3.3	Prdm8	9.75208e-46	1.11857	0.905	0.203	2.05428e-41
3.3	Nrgn	7.0186e-38	1.37537	1	0.869	1.47847e-33
3.3	Slc30a3	1.18045e-35	1.10209	0.962	0.407	2.48662e-31
4	Penk	0	3.79365	0.99	0.36	0
4	Gpr88	0	3.30833	0.991	0.298	0
4	Ppp1r1b	0	3.1673	0.993	0.58	0
4	Pde10a	0	2.37832	0.94	0.347	0
4	Arpp21	0	2.35721	0.998	0.7	0
4	Tac1	0	2.32499	0.893	0.139	0
4	Gng7	0	2.26269	0.96	0.333	0
4	Adora2a	0	2.18277	0.88	0.093	0
4	Pde1b	0	2.13777	0.978	0.556	0
4	Rgs9	0	2.04037	0.865	0.072	0
4	Rasd2	0	1.82086	0.941	0.503	0
4	Drd1	0	1.77642	0.825	0.118	0
4	Syndig1l	0	1.72137	0.854	0.191	0
4	Pdyn	0	1.67481	0.814	0.134	0
4	Scn4b	0	1.57905	0.851	0.374	0
4	Ptpn5	0	1.56998	0.949	0.594	0
4	Dgkb	0	1.55394	0.898	0.373	0
4	Ramp1	0	1.55302	0.965	0.556	0
4	Meis2	0	1.53478	0.88	0.204	0
4	Ano3	0	1.49583	0.893	0.369	0
4	Ppp1r2	0	1.48689	0.973	0.698	0
4	Gucy1a1	0	1.42976	0.827	0.209	0
4	Phactr1	0	1.38994	0.984	0.688	0
4	Ppp3ca	0	1.38442	1	0.973	0
4	Baiap2	0	1.34349	0.975	0.579	0
4	Gnal	0	1.34135	0.882	0.357	0
4	Kcnab1	0	1.31499	0.917	0.56	0
4	Inf2	0	1.28878	0.912	0.551	0
4	Gpr6	0	1.26878	0.682	0.044	0
4	Klhl13	0	1.20688	0.819	0.307	0
4	Arpp19	0	1.20408	0.983	0.829	0
4	Foxp1	0	1.2028	0.82	0.344	0
4	Drd2	0	1.19857	0.659	0.045	0
4	Actn1	0	1.19281	0.864	0.434	0
4	Adcy5	0	1.17519	0.812	0.324	0
4	Akap5	0	1.10381	0.791	0.276	0
4	Fbxl16	0	1.10139	0.998	0.894	0
4	Ngef	1.74943e-306	1.41519	0.977	0.538	3.68518e-302
4	Pcp4l1	8.78195e-305	1.15707	0.838	0.384	1.84992e-300
4	Necab2	2.13839e-283	1.2408	0.868	0.309	4.50452e-279
4	Synpr	3.01341e-252	1.26371	0.957	0.485	6.34774e-248
