# Supplementary material for: Spatiotemporal transcriptomic mapping reveals region-specific glial activation and astrocyte shifts in epileptogenesis beyond the hippocampus
Source: Acta Neuropathol Commun. 2026 Jan 15;14:38. doi: 10.1186/s40478-026-02224-y (PMC12892793; doi:10.1186/s40478-026-02224-y)
Supplement: Supplementary file 12 — Supplementary Material 12: Supplementary Table 3. Validation of maker genes in the Allen Brain Mouse Adult in situ hybridization Atlas using the differential search web tools (https://mouse.brain-map.org/). Among the 5 top marker genes of each cluster and sub-cluster obtained using the Seurat FindAllMarkers function (see methods) about an half (25/54) are also listed within the top 100 differentially expressed genes using in situ hybridization experiments reported in the Allen Brain Mouse Adult Atlas. [file 40478_2026_2224_MOESM12_ESM.xlsx]

## Sheet: Sheet1
Supplementary Table 3: Validation of maker genes in the Allen Brain Mouse Adult in situ hybridization Atlas using the differential search web tools (https://mouse.brain-map.org/). Among the 5 top marker genes of each custer and sub-cluster obtained using the Seurat FindAllMarkers function (see methods) about an half (25/54) are also listed within the top 100 differentially expressed genes using i…
Gene Symbol	Cluster/sub-cluster	Fold Change	Target structure(s)	Contrast structure(s)	Experiment	Probe Name
Tbr1	0.0	5.379	isocortex selection of layers 6a and 6b	Basic cell groups and regions (grey)	1041	RP_Baylor_103060
Ttc9b	0.0	4.709	isocortex selection of layers 6a and 6b	Basic cell groups and regions (grey)	71249081	RP_050414_01_E08
Rprm	0.0	3.385	isocortex selection of layers 6a and 6b	Basic cell groups and regions (grey)	71836875	RP_051017_02_E05
Rprm	0.0	2.927	isocortex selection of layers 6a and 6b	Basic cell groups and regions (grey)	75651169	RP_060518_01_C04
Tbr1	0.0	2.569	isocortex selection of layers 6a and 6b	Basic cell groups and regions (grey)	79591351	RP_071204_02_G03
Etv1	0.2	1.777	layers 5 in isocortex selection	isocortex	73512203	RP_050713_01_F02
Etv1	0.2	1.655	layers 5 in isocortex selection	isocortex	72119595	RP_051017_04_A09
Mef2c	0.1	2.821	isocortex selection of layers 1/2/3/4	Basic cell groups and regions (grey)	667	RP_Baylor_102903
Lamp5	0.1	2.634	isocortex selection of layers 1/2/3/4	Basic cell groups and regions (grey)	70927827	RP_050725_01_B03
Slc30a3	0.1	2.38	isocortex selection of layers 1/2/3/4	Basic cell groups and regions (grey)	73788094	RP_051213_01_A10
Mef2c	0.1	2.244	isocortex selection of layers 1/2/3/4	Basic cell groups and regions (grey)	78567505	RP_071204_01_E10
Tcf7l2	2	46.71	thalamus	Cerebrum (CH)	72339557	RP_0050725_03_B11
Prkcd	2	32.62	thalamus	Cerebrum (CH)	70301274	RP_050309_02_B09
Slc17a6	2	13.37	thalamus	Cerebrum (CH)	73818754	RP_050921_01_E03
Ntng1	2	6.446	thalamus	Cerebrum (CH)	71924185	RP_050607_01_H05
Cabp7	3.0		DG-po CA1so CA2so CA3slu CA3so	Basic cell groups and regions (grey)	73930835	RP_051214_04_C10
Prkca	3.1	3.892	Field CA1 (CA1)	Basic cell groups and regions (grey)	840	RP_Baylor_102964
Ddn	3.1	3.522	Field CA1 (CA1)	Basic cell groups and regions (grey)	73636031	RP_050816_03_D06
Rgs14	3.1	3.436	Field CA1 (CA1)	Basic cell groups and regions (grey)	2529	RP_040508_01_G07
Cnih2	3.1	2.511	Field CA1 (CA1)	Basic cell groups and regions (grey)	2109	RP_Baylor_102694
Kctd4	3.2	13.532	Dentate gyrus, granular layer (DG-sg)	Basic cell groups and regions (grey)	71063818	RP_050725_03_C05
Epha7	3.2	13.104	Dentate gyrus, granular layer (DG-sg)	Basic cell groups and regions (grey)	402	RP_Baylor_102758
Ddn	3.2	8.651	Dentate gyrus, granular layer (DG-sg)	Basic cell groups and regions (grey)	73636031	RP_050816_03_D06
Cabp7	3.3	10.509	Fields CA2 and CA3 , pyramidal layer (CA2sp and CA3sp)	Basic cell groups and regions (grey)	73930835	RP_051214_04_C10
Kctd4	3.3	8.987	Fields CA2 and CA3 , pyramidal layer (CA2sp and CA3sp)	Basic cell groups and regions (grey)	71063818	RP_050725_03_C05
Nt5dc3	3.3	8.527	Fields CA2 and CA3 , pyramidal layer (CA2sp and CA3sp)	Basic cell groups and regions (grey)	73992926	RP_051214_03_C04
Epha7	3.3	7.313	Fields CA2 and CA3 , pyramidal layer (CA2sp and CA3sp)	Basic cell groups and regions (grey)	402	RP_Baylor_102758
Nrip3	3.3	5.322	Fields CA2 and CA3 , pyramidal layer (CA2sp and CA3sp)	Basic cell groups and regions (grey)	73520999	RP_051101_02_H06
Prkca	3.3	4.944	Fields CA2 and CA3 , pyramidal layer (CA2sp and CA3sp)	Basic cell groups and regions (grey)	77869816	RP_070212_01_B01
Pde10a	4	8.855	Caudoputamen (CP)	Basic cell groups and regions (grey)	71924204	RP_050607_02_B09
Gpr88	4	6.079	Caudoputamen (CP)	Basic cell groups and regions (grey)	79567811	RP_071204_02_A08
Ppp1r1b	4	3.334	Caudoputamen (CP)	Basic cell groups and regions (grey)	73732146	RP_051121_04_A04
Penk	4	3.058	Caudoputamen (CP)	Basic cell groups and regions (grey)	74881286	RP_060315_01_A07
Arpp21	4	2.913	Caudoputamen (CP)	Basic cell groups and regions (grey)	71587781	RP_050725_02_D09
isocortex selection: SSp-n, SSp-bfd, SSp-II, SSp-m, SSp-ul, SSp-tr, SSp-un, SSs, AUDp, AUDpo, AUDd, AUDv, VISal, VISam, VISl, VISp, VISpl, VISpm, RSPd, RSPagl, RSPv, PTLp, TEa, PERI, ECT
