# Supplementary material for: Spatiotemporal transcriptomic mapping reveals region-specific glial activation and astrocyte shifts in epileptogenesis beyond the hippocampus
Source: Acta Neuropathol Commun. 2026 Jan 15;14:38. doi: 10.1186/s40478-026-02224-y (PMC12892793; doi:10.1186/s40478-026-02224-y)
Supplement: Supplementary file 13 — Supplementary Material 13: Supplementary Table 4. Differentially expressed genes between SE and control samples. Cortex and hippocampus sub-clusters and clusters 1, 2 and 4 were considered for treated vs control samples comparisons. Differentially expressed genes were identified for all the clusters and sub-clusters independently. [file 40478_2026_2224_MOESM13_ESM.xlsx]

## Sheet: Sheet1
Supplementary Table 4: Differentially expressed genes in SE samples for each cluster, subcluster and time point with an adjusted p-value below 0.05 using the Seurat FindMarkers function (see Methods).
time	cluster	gene	avg_log2FC	pct.1	pct.2	p_val	p_val_adj
5	"0.0"	Gfap	1.69633	0.997	0.786	4.67684e-230	8.72558e-226
5	"0.0"	Ttr	-1.45066	0.736	0.874	4.07534e-07	0.00760336
5	"0.0"	Calm1	-0.133349	1	1	8.00301e-150	1.49312e-145
5	"0.0"	Hsp90aa1	-0.242318	0.621	0.633	5.28406e-116	9.85847e-112
5	"0.0"	Camk2n1	-0.187541	0.752	0.709	2.02743e-109	3.78257e-105
5	"0.0"	Ppp3ca	-0.238158	0.999	0.995	3.57817e-97	6.6758e-93
5	"0.0"	mt-Rnr1	0.00470496	1	1	5.22524e-93	9.74873e-89
5	"0.0"	Aqp4	1.05669	0.973	0.811	4.16143e-92	7.76397e-88
5	"0.0"	B2m	0.674971	0.997	0.975	1.62357e-89	3.02909e-85
5	"0.0"	Cst3	0.595868	1	1	6.92629e-86	1.29224e-81
5	"0.0"	Sparc	0.754941	0.988	0.921	1.22846e-75	2.29194e-71
5	"0.0"	Sgk1	-0.783732	0.642	0.856	1.58578e-69	2.9586e-65
5	"0.0"	Hba-a1	-1.19629	0.705	0.849	7.55423e-67	1.40939e-62
5	"0.0"	Clu	0.351558	1	1	2.12714e-53	3.9686e-49
5	"0.0"	Atp1b2	0.778748	0.85	0.626	8.01959e-52	1.49621e-47
5	"0.0"	Hba-a2	-0.991856	0.537	0.796	3.9689e-50	7.40478e-46
5	"0.0"	Apoe	0.075999	1	1	5.78119e-49	1.0786e-44
5	"0.0"	Diras2	-0.484394	0.954	0.979	4.32058e-46	8.06091e-42
5	"0.0"	S100a13	0.641394	0.913	0.76	5.21555e-42	9.73065e-38
5	"0.0"	Klf9	-0.146451	0.426	0.535	1.00728e-40	1.87928e-36
5	"0.0"	Cox4i1	-0.225931	1	1	2.05475e-40	3.83354e-36
5	"0.0"	Fth1	0.481785	1	1	2.23722e-40	4.17399e-36
5	"0.0"	Mlc1	0.475861	0.979	0.919	2.04994e-39	3.82457e-35
5	"0.0"	Ndrg2	0.317724	1	0.995	9.03511e-39	1.68568e-34
5	"0.0"	Baiap2	-0.239206	0.956	0.981	2.37991e-38	4.4402e-34
5	"0.0"	Atp1a2	0.192061	0.999	0.975	6.28337e-38	1.17229e-33
5	"0.0"	Gsta1	0.427865	0.928	0.853	3.10669e-37	5.79614e-33
5	"0.0"	Rtn3	-0.0877606	1	0.998	3.89615e-36	7.26905e-32
5	"0.0"	Itih3	0.844334	0.87	0.595	3.6761e-34	6.8585e-30
5	"0.0"	Sparcl1	0.162262	1	1	3.05072e-33	5.69173e-29
5	"0.0"	Hbb-bs	-0.301211	0.243	0.353	1.11409e-32	2.07856e-28
5	"0.0"	Laptm4a	0.402092	0.979	0.935	4.37509e-32	8.1626e-28
5	"0.0"	Tmem176b	0.614395	0.793	0.572	7.88025e-32	1.47022e-27
5	"0.0"	Atp1a3	0.111826	1	0.995	1.00027e-31	1.86621e-27
5	"0.0"	Hmgcs1	-0.489294	0.942	0.979	1.03667e-31	1.93411e-27
5	"0.0"	Eef1a2	-0.352659	0.974	0.995	1.23855e-31	2.31076e-27
5	"0.0"	Crym	-0.4071	0.885	0.912	2.5165e-31	4.69504e-27
5	"0.0"	Cplx2	-0.624517	0.938	0.981	6.27279e-31	1.17031e-26
5	"0.0"	Ftl1	0.28636	0.887	0.865	1.31146e-30	2.44679e-26
5	"0.0"	Fxyd7	-0.529874	0.937	0.982	1.71984e-30	3.20871e-26
5	"0.0"	Dlgap1	-0.263553	0.835	0.87	2.88732e-30	5.38688e-26
5	"0.0"	Sec62	-0.0397638	0.911	0.919	3.36697e-30	6.28175e-26
5	"0.0"	S100b	0.19777	1	1	1.45765e-29	2.71954e-25
5	"0.0"	Tsc22d1	-0.590253	0.883	0.961	2.0046e-29	3.73998e-25
5	"0.0"	Celf4	0.142586	0.977	0.954	2.30985e-29	4.30949e-25
5	"0.0"	Tcf4	0.00133452	0.834	0.814	2.34532e-29	4.37566e-25
5	"0.0"	Zwint	0.0820148	1	1	2.47863e-28	4.62438e-24
5	"0.0"	Atp2b1	-0.0976398	0.983	0.968	2.56077e-28	4.77763e-24
5	"0.0"	Ttc9b	-0.134877	0.999	0.993	1.34209e-27	2.50393e-23
5	"0.0"	Mal	-0.640592	0.895	0.907	5.56877e-27	1.03897e-22
5	"0.0"	Atp1a1	-0.610345	0.987	0.998	9.60993e-27	1.79292e-22
5	"0.0"	Ppia	0.050404	0.991	1	1.11283e-26	2.0762e-22
5	"0.0"	Ubb	-0.112763	0.941	0.974	2.81525e-26	5.25242e-22
5	"0.0"	Tyrobp	0.849015	0.728	0.347	3.85896e-26	7.19966e-22
5	"0.0"	Fam107a	0.379786	0.972	0.919	5.09755e-26	9.51049e-22
5	"0.0"	Glul	0.391559	1	0.998	1.93372e-25	3.60773e-21
5	"0.0"	Celf2	0.0324873	0.691	0.677	2.57315e-25	4.80073e-21
5	"0.0"	Mt3	-0.00292211	1	1	3.11995e-25	5.82089e-21
5	"0.0"	Npc2	0.499389	0.854	0.74	5.42672e-25	1.01246e-20
5	"0.0"	Clstn1	-0.387007	1	1	2.80052e-24	5.22493e-20
5	"0.0"	Ctsd	0.493538	0.991	0.956	3.50222e-24	6.5341e-20
5	"0.0"	Ank3	-0.190991	0.905	0.939	3.60988e-24	6.73495e-20
5	"0.0"	Gpm6b	0.188716	1	1	4.08048e-24	7.61295e-20
5	"0.0"	Olfm1	-0.236839	1	1	7.20064e-24	1.34342e-19
5	"0.0"	Grin2b	-0.252862	0.643	0.751	7.39264e-24	1.37924e-19
5	"0.0"	Enc1	-0.239177	0.984	0.991	9.00122e-24	1.67936e-19
5	"0.0"	Tuba4a	-0.334675	0.995	1	1.18697e-23	2.21453e-19
5	"0.0"	Mt2A	0.499062	0.83	0.665	1.46207e-23	2.72778e-19
5	"0.0"	Ntsr2	0.203216	0.906	0.847	1.49671e-23	2.7924e-19
5	"0.0"	Mapt	-0.31077	0.909	0.954	1.93338e-23	3.60711e-19
5	"0.0"	LOC120093056	-0.0540173	1	1	2.98597e-23	5.57093e-19
5	"0.0"	Cd63	0.285774	0.856	0.74	3.38517e-23	6.31571e-19
5	"0.0"	Cpe	0.166254	1	1	4.104e-23	7.65683e-19
5	"0.0"	Calm2	-0.16626	1	1	5.45e-23	1.01681e-18
5	"0.0"	Zfp14	-0.205537	0.395	0.518	6.85223e-23	1.27842e-18
5	"0.0"	Glud1	0.366495	0.968	0.947	1.05985e-22	1.97735e-18
5	"0.0"	Cox8a	0.0800207	1	1	2.36458e-22	4.41159e-18
5	"0.0"	LOC100363268	-0.240138	0.256	0.384	2.60615e-22	4.86229e-18
5	"0.0"	LOC120093072	-0.593144	0.926	0.975	2.63808e-22	4.92186e-18
5	"0.0"	Cltc	-0.115467	0.999	0.998	2.80505e-22	5.23337e-18
5	"0.0"	S100a4	0.306032	0.499	0.288	3.7594e-22	7.01391e-18
5	"0.0"	Gapdh	-0.141695	1	1	4.30352e-22	8.02907e-18
5	"0.0"	Ndufs5	-0.110845	0.756	0.784	1.29334e-21	2.41299e-17
5	"0.0"	Rpl41	0.0425475	1	1	1.9099e-21	3.5633e-17
5	"0.0"	Ngef	-0.335693	0.977	0.979	2.13372e-21	3.98089e-17
5	"0.0"	Septin5	-0.58629	0.993	1	4.36206e-21	8.13829e-17
5	"0.0"	Prkcb	-0.169996	0.996	0.998	1.03069e-20	1.92296e-16
5	"0.0"	Rnaset2	0.57428	0.702	0.458	1.37571e-20	2.56666e-16
5	"0.0"	Ubl7	-0.252881	0.839	0.904	1.8008e-20	3.35976e-16
5	"0.0"	Chgb	-0.393178	0.981	0.988	2.81366e-20	5.24944e-16
5	"0.0"	Camta1	-0.0889564	0.851	0.854	2.84411e-20	5.30625e-16
5	"0.0"	Phyhip	-0.344563	0.96	0.988	3.21932e-20	6.00629e-16
5	"0.0"	Fcer1g	0.558738	0.597	0.358	4.79418e-20	8.94449e-16
5	"0.0"	Gsn	-0.54806	0.779	0.832	1.00636e-19	1.87757e-15
5	"0.0"	Rpl37a-ps1	0.117195	1	1	1.17384e-19	2.19003e-15
5	"0.0"	Basp1	0.0835432	1	0.998	1.19154e-19	2.22305e-15
5	"0.0"	Cacng2	-0.117891	0.255	0.34	1.19592e-19	2.23122e-15
5	"0.0"	Itm2c	-0.22359	1	1	1.41887e-19	2.64718e-15
5	"0.0"	Anxa3	0.58699	0.683	0.454	2.98421e-19	5.56765e-15
5	"0.0"	Fcrl2	0.642066	0.452	0.096	3.12096e-19	5.82278e-15
5	"0.0"	Fabp7	0.41505	0.742	0.575	5.63146e-19	1.05066e-14
5	"0.0"	Apbb1	-0.318073	0.987	0.993	7.39814e-19	1.38027e-14
5	"0.0"	Igfbp7	0.26787	0.902	0.835	7.78592e-19	1.45262e-14
5	"0.0"	Ctxn1	-0.311179	0.997	1	8.5792e-19	1.60062e-14
5	"0.0"	Id3	0.510796	0.711	0.526	1.09482e-18	2.0426e-14
5	"0.0"	Prnp	0.115703	1	1	1.41412e-18	2.63833e-14
5	"0.0"	Cldn11	-0.554243	0.952	0.963	2.5879e-18	4.82825e-14
5	"0.0"	Pnma8b	-0.153143	0.945	0.953	3.11899e-18	5.8191e-14
5	"0.0"	Rps27	0.0767773	1	1	6.87332e-18	1.28236e-13
5	"0.0"	C1qb	0.602607	0.65	0.381	7.01369e-18	1.30854e-13
5	"0.0"	Scn2a	-0.0665797	0.86	0.877	9.10324e-18	1.69839e-13
5	"0.0"	Hpca	-0.486072	0.968	0.981	1.05749e-17	1.97296e-13
5	"0.0"	Sv2b	-0.113774	0.948	0.949	1.15475e-17	2.15442e-13
5	"0.0"	Dpp3	0.276805	0.29	0.125	1.17109e-17	2.18489e-13
5	"0.0"	Pcp4	-0.413936	0.999	1	1.37858e-17	2.57202e-13
5	"0.0"	Gng13	-0.410493	0.949	0.974	1.59912e-17	2.98348e-13
5	"0.0"	Olig1	-0.501518	0.823	0.889	1.81804e-17	3.39193e-13
5	"0.0"	Gnaq	-0.0620857	0.815	0.821	2.65021e-17	4.94449e-13
5	"0.0"	Csf1r	0.485207	0.679	0.468	3.00852e-17	5.613e-13
5	"0.0"	Cyp51	-0.351707	0.742	0.844	3.14806e-17	5.87334e-13
5	"0.0"	C1qa	0.468558	0.691	0.479	4.20747e-17	7.84988e-13
5	"0.0"	Vgf	0.27411	0.859	0.807	5.03621e-17	9.39605e-13
5	"0.0"	Rsu1	-0.0848851	0.369	0.433	5.95584e-17	1.11118e-12
5	"0.0"	Eef1a1	0.158146	0.706	0.642	6.56057e-17	1.22401e-12
5	"0.0"	Etl4	-0.256075	0.719	0.816	6.77414e-17	1.26385e-12
5	"0.0"	Tmem176a	0.624173	0.687	0.404	7.31116e-17	1.36404e-12
5	"0.0"	S100a3	0.440765	0.393	0.142	7.61483e-17	1.4207e-12
5	"0.0"	S100a16	0.342341	0.881	0.8	1.31657e-16	2.45632e-12
5	"0.0"	Atp5f1e	-0.0533449	1	1	2.33033e-16	4.3477e-12
5	"0.0"	Rbfox1	-0.236307	0.915	0.946	2.49779e-16	4.66013e-12
5	"0.0"	Egr3	-0.430441	0.624	0.761	3.55563e-16	6.63374e-12
5	"0.0"	Uqcr11	-0.246468	1	1	4.35843e-16	8.13152e-12
5	"0.0"	Slc7a11	0.321923	0.467	0.293	4.95982e-16	9.25354e-12
5	"0.0"	Pkm	0.150522	0.987	0.953	5.2577e-16	9.80928e-12
5	"0.0"	Aif1	0.51047	0.63	0.4	5.3332e-16	9.95015e-12
5	"0.0"	Vsnl1	-0.185353	1	1	5.68915e-16	1.06142e-11
5	"0.0"	Hbb-b1	-0.283243	0.185	0.351	8.3309e-16	1.5543e-11
5	"0.0"	LOC102557111	0.0248101	0.636	0.635	1.23296e-15	2.30033e-11
5	"0.0"	Slc1a3	0.106092	0.983	0.972	1.50464e-15	2.8072e-11
5	"0.0"	Ncald	-0.189794	0.995	0.989	1.78732e-15	3.3346e-11
5	"0.0"	Itm2b	0.156075	1	1	1.91097e-15	3.5653e-11
5	"0.0"	Pdlim4	0.368346	0.514	0.358	2.54213e-15	4.74286e-11
5	"0.0"	LOC100360791	0.409604	0.685	0.493	2.77886e-15	5.18451e-11
5	"0.0"	Nfkbia	-0.168406	0.246	0.375	2.8919e-15	5.39542e-11
5	"0.0"	Mfap3l	0.291938	0.796	0.682	3.26986e-15	6.10058e-11
5	"0.0"	Pacsin1	0.335132	0.726	0.611	3.82476e-15	7.13586e-11
5	"0.0"	Kcnk1	-0.227617	0.746	0.812	5.249e-15	9.79306e-11
5	"0.0"	LOC102555439	-0.00570231	0.239	0.281	5.37568e-15	1.00294e-10
5	"0.0"	LOC100360413	0.33463	0.949	0.9	5.69686e-15	1.06286e-10
5	"0.0"	Ntrk2	0.263353	0.903	0.846	8.551e-15	1.59536e-10
5	"0.0"	Cacna2d1	-0.138453	0.173	0.281	9.30911e-15	1.7368e-10
5	"0.0"	Cd74	0.297817	0.277	0.226	1.08177e-14	2.01826e-10
5	"0.0"	Gpm6a	-0.157781	1	1	1.19398e-14	2.22762e-10
5	"0.0"	Uchl1	-0.220833	1	1	1.24817e-14	2.32872e-10
5	"0.0"	Gnao1	-0.083582	0.987	0.984	1.32779e-14	2.47726e-10
5	"0.0"	Syt7	-0.322707	0.851	0.923	2.54521e-14	4.7486e-10
5	"0.0"	Plp1	-0.425018	1	1	2.66251e-14	4.96744e-10
5	"0.0"	Aldoa	-0.250605	1	1	2.66477e-14	4.97166e-10
5	"0.0"	Ube2ql1	-0.286123	0.954	0.974	4.31249e-14	8.04582e-10
5	"0.0"	Dpf1	-0.191808	0.541	0.651	6.85201e-14	1.27838e-09
5	"0.0"	Tsc22d3	-0.318623	0.581	0.76	9.07547e-14	1.69321e-09
5	"0.0"	Atp5mc2	0.23309	0.995	0.981	9.30715e-14	1.73643e-09
5	"0.0"	Cabp1	-0.345795	0.856	0.895	1.1051e-13	2.06178e-09
5	"0.0"	Igfbp4	-0.407954	0.385	0.582	1.26222e-13	2.35493e-09
5	"0.0"	Morf4l2	-0.0438482	0.968	0.965	1.38312e-13	2.58048e-09
5	"0.0"	Fos	-0.136065	0.107	0.202	1.56226e-13	2.91471e-09
5	"0.0"	Snhg11	-0.0247057	0.298	0.316	1.68593e-13	3.14544e-09
5	"0.0"	Nrgn	-0.355757	0.999	1	2.29919e-13	4.2896e-09
5	"0.0"	Epas1	0.109826	0.792	0.747	2.50463e-13	4.67289e-09
5	"0.0"	Grn	0.415153	0.71	0.572	3.12187e-13	5.82448e-09
5	"0.0"	LOC120101677	0.683108	0.687	0.323	3.39258e-13	6.32953e-09
5	"0.0"	Cnp	-0.565962	0.984	0.974	3.73404e-13	6.9666e-09
5	"0.0"	Ids	0.350004	0.98	0.928	3.81322e-13	7.11433e-09
5	"0.0"	Ttc3	-0.0887346	0.997	0.998	3.85738e-13	7.19671e-09
5	"0.0"	Mog	-0.342697	0.77	0.819	4.28362e-13	7.99195e-09
5	"0.0"	Tbr1	-0.132543	0.898	0.912	4.68191e-13	8.73504e-09
5	"0.0"	Camkk1	-0.273345	0.808	0.879	6.16228e-13	1.1497e-08
5	"0.0"	Srebf2	-0.276891	0.903	0.96	8.19347e-13	1.52866e-08
5	"0.0"	Kifap3	-0.201378	0.932	0.956	8.53893e-13	1.59311e-08
5	"0.0"	Ntm	-0.0633857	0.736	0.761	1.48912e-12	2.77825e-08
5	"0.0"	B3galt2	-0.04977	0.592	0.611	1.67629e-12	3.12746e-08
5	"0.0"	Kcnd2	-0.0750202	0.238	0.302	1.72145e-12	3.21172e-08
5	"0.0"	Cfl1	-0.0979383	1	1	1.88859e-12	3.52354e-08
5	"0.0"	Bnip3l	-0.119956	0.859	0.886	1.89404e-12	3.5337e-08
5	"0.0"	Rps29	-0.071584	1	1	1.95512e-12	3.64767e-08
5	"0.0"	LOC120093142	-0.221486	0.277	0.416	2.14123e-12	3.99489e-08
5	"0.0"	Eif3c	-0.0861922	0.698	0.77	2.28466e-12	4.2625e-08
5	"0.0"	Ptma	-0.0603384	0.97	0.982	2.32655e-12	4.34065e-08
5	"0.0"	Gpnmb	0.231689	0.298	0.179	2.78235e-12	5.19103e-08
5	"0.0"	Fbxw7	-0.0419559	0.34	0.347	2.80405e-12	5.23151e-08
5	"0.0"	Ctsz	0.338449	0.447	0.268	3.05912e-12	5.70739e-08
5	"0.0"	Sat1	0.33944	0.805	0.677	3.25106e-12	6.0655e-08
5	"0.0"	Nfia	-0.184434	0.538	0.637	3.32065e-12	6.19534e-08
5	"0.0"	Map1lc3a	-0.156479	0.993	0.998	4.47089e-12	8.34134e-08
5	"0.0"	Gap43	-0.0655435	0.987	0.993	4.47893e-12	8.35634e-08
5	"0.0"	Serping1	0.261185	0.309	0.142	5.41708e-12	1.01066e-07
5	"0.0"	Chi3l1	0.258055	0.612	0.505	5.53172e-12	1.03205e-07
5	"0.0"	Nrxn3	-0.0541854	0.281	0.332	5.61192e-12	1.04702e-07
5	"0.0"	Hs3st4	-0.259837	0.611	0.73	6.3279e-12	1.1806e-07
5	"0.0"	Nr4a2	-0.110048	0.362	0.437	6.85712e-12	1.27933e-07
5	"0.0"	Galnt16	-0.366274	0.621	0.8	7.07063e-12	1.31917e-07
5	"0.0"	Ttyh1	0.293202	0.995	0.982	8.19399e-12	1.52875e-07
5	"0.0"	Anks1b	-0.146223	0.929	0.956	8.80253e-12	1.64229e-07
5	"0.0"	LOC100362069	0.026143	0.405	0.363	8.98613e-12	1.67654e-07
5	"0.0"	Eif4g3	0.0038257	0.506	0.486	1.16443e-11	2.17248e-07
5	"0.0"	Mt1	0.268977	0.584	0.484	1.18923e-11	2.21875e-07
5	"0.0"	Tmem151a	-0.421955	0.915	0.958	1.22086e-11	2.27776e-07
5	"0.0"	Tyro3	-0.237462	0.909	0.942	1.31007e-11	2.4442e-07
5	"0.0"	Riok1	-0.0587038	0.106	0.153	1.35965e-11	2.5367e-07
5	"0.0"	Arf3	-0.238894	1	1	1.72746e-11	3.22292e-07
5	"0.0"	Rn45s	-0.0311835	0.518	0.56	1.79262e-11	3.34449e-07
5	"0.0"	Mapre2	-0.146096	0.949	0.965	2.05631e-11	3.83645e-07
5	"0.0"	LOC103693330	-0.369322	0.783	0.886	2.10693e-11	3.9309e-07
5	"0.0"	Rpl17	0.487221	1	0.998	2.21513e-11	4.13277e-07
5	"0.0"	Cbx6	-0.135745	0.915	0.946	2.64115e-11	4.92759e-07
5	"0.0"	Slc4a4	0.271301	0.577	0.435	2.68386e-11	5.00728e-07
5	"0.0"	Egr2	-0.188151	0.183	0.323	2.73625e-11	5.10503e-07
5	"0.0"	Prex2	0.294323	0.756	0.663	2.93765e-11	5.48077e-07
5	"0.0"	Prrt2	-0.1318	0.691	0.725	3.20609e-11	5.9816e-07
5	"0.0"	Spp1	0.280165	0.26	0.14	3.49763e-11	6.52553e-07
5	"0.0"	Foxp2	-0.085132	0.376	0.444	3.61603e-11	6.74643e-07
5	"0.0"	Yjefn3	-0.381602	0.157	0.286	3.80719e-11	7.10308e-07
5	"0.0"	Acsm5	-0.134659	0.132	0.244	3.84679e-11	7.17695e-07
5	"0.0"	C3	0.350253	0.368	0.151	4.08302e-11	7.6177e-07
5	"0.0"	LOC103690742	0.257679	0.898	0.844	4.34001e-11	8.09716e-07
5	"0.0"	Nfib	-0.132491	0.71	0.8	4.43982e-11	8.28337e-07
5	"0.0"	Cnn3	0.260085	0.779	0.705	4.49177e-11	8.3803e-07
5	"0.0"	Gpd1	-0.705418	0.579	0.804	4.57993e-11	8.54478e-07
5	"0.0"	C1qc	0.29861	0.426	0.274	4.60142e-11	8.58486e-07
5	"0.0"	Dgkz	-0.289417	0.899	0.946	4.96236e-11	9.25827e-07
5	"0.0"	Rab3a	-0.26119	1	1	5.95747e-11	1.11149e-06
5	"0.0"	Hes5	0.19339	0.348	0.228	6.19415e-11	1.15564e-06
5	"0.0"	Mag	-0.67212	0.879	0.918	6.22e-11	1.16047e-06
5	"0.0"	Rogdi	-0.258703	0.812	0.861	7.02887e-11	1.31138e-06
5	"0.0"	Rpl34	0.0823744	1	1	7.13256e-11	1.33072e-06
5	"0.0"	Htra4	-0.132937	0.067	0.172	8.39592e-11	1.56643e-06
5	"0.0"	Rab11fip2	-0.0187694	0.105	0.126	8.87466e-11	1.65574e-06
5	"0.0"	Rprm	-0.156048	0.691	0.698	9.08704e-11	1.69537e-06
5	"0.0"	Ost4	0.374307	0.877	0.758	1.0052e-10	1.8754e-06
5	"0.0"	Ankrd63	-0.219397	0.177	0.344	1.0055e-10	1.87596e-06
5	"0.0"	Vamp2	-0.204461	1	1	1.11931e-10	2.0883e-06
5	"0.0"	Mpeg1	0.37822	0.454	0.274	1.26846e-10	2.36656e-06
5	"0.0"	Ipcef1	-0.163544	0.819	0.854	1.29953e-10	2.42454e-06
5	"0.0"	Sdcbp	0.364395	0.929	0.823	1.33573e-10	2.49208e-06
5	"0.0"	Zbtb7a	-0.146499	0.477	0.589	1.52881e-10	2.8523e-06
5	"0.0"	Fis1	-0.211541	0.979	0.991	1.78265e-10	3.32588e-06
5	"0.0"	Lsm12	0.0622995	0.57	0.554	1.78314e-10	3.3268e-06
5	"0.0"	S100a1	0.205708	0.703	0.618	2.66822e-10	4.97809e-06
5	"0.0"	Sfxn5	0.22425	0.813	0.721	2.75628e-10	5.1424e-06
5	"0.0"	Trem2	0.287556	0.361	0.184	2.92233e-10	5.45219e-06
5	"0.0"	Cd81	0.054637	1	1	3.13192e-10	5.84323e-06
5	"0.0"	RGD1563072	-0.104208	0.595	0.623	3.27805e-10	6.11586e-06
5	"0.0"	Ly6h	0.00171417	0.977	0.961	3.29609e-10	6.14952e-06
5	"0.0"	G6pd	-0.121592	0.482	0.532	3.3789e-10	6.30402e-06
5	"0.0"	Sertm1	-0.232741	0.235	0.386	3.94256e-10	7.35563e-06
5	"0.0"	Ctss	0.280646	0.909	0.805	4.02621e-10	7.5117e-06
5	"0.0"	Selenow	-0.0692502	1	1	4.38179e-10	8.1751e-06
5	"0.0"	Psd	-0.31555	0.871	0.939	5.18651e-10	9.67647e-06
5	"0.0"	Grik5	-0.165457	0.847	0.868	6.00792e-10	1.1209e-05
5	"0.0"	Ubald1	-0.353357	0.694	0.844	7.1812e-10	1.3398e-05
5	"0.0"	Bin1	-0.293198	0.966	0.97	7.56164e-10	1.41078e-05
5	"0.0"	Prim1	-0.0463839	0.307	0.34	7.61222e-10	1.42021e-05
5	"0.0"	Cir1	-0.0962209	0.154	0.242	8.60722e-10	1.60585e-05
5	"0.0"	Syt11	-0.131137	1	1	9.57689e-10	1.78676e-05
5	"0.0"	Grin1	-0.379018	0.941	0.972	9.75516e-10	1.82002e-05
5	"0.0"	Rpl7a	0.496594	0.997	0.968	1.0581e-09	1.9741e-05
5	"0.0"	Fkbp1a	-0.179732	1	1	1.08747e-09	2.0289e-05
5	"0.0"	Plcl2	-0.173975	0.599	0.674	1.24616e-09	2.32495e-05
5	"0.0"	Sobp	-0.156698	0.63	0.714	1.30045e-09	2.42626e-05
5	"0.0"	Rnf187	-0.26301	0.997	0.995	1.36539e-09	2.54741e-05
5	"0.0"	LOC690183	-0.129423	0.581	0.658	1.43109e-09	2.66998e-05
5	"0.0"	Dkk3	-0.236917	0.958	0.975	1.51464e-09	2.82586e-05
5	"0.0"	Elavl3	-0.049663	0.836	0.851	1.56847e-09	2.92629e-05
5	"0.0"	Atp6v1e1	-0.162029	1	1	1.59983e-09	2.98481e-05
5	"0.0"	Ap2b1	-0.280317	0.796	0.896	1.73533e-09	3.2376e-05
5	"0.0"	Mbnl2	-0.083738	0.846	0.849	1.81222e-09	3.38106e-05
5	"0.0"	Rab7a	-0.107081	0.965	0.977	2.09157e-09	3.90224e-05
5	"0.0"	Rps18	0.366705	1	0.996	2.22394e-09	4.14921e-05
5	"0.0"	Abhd14a	-0.181432	0.195	0.335	2.25567e-09	4.2084e-05
5	"0.0"	Camk4	-0.365707	0.53	0.693	2.37717e-09	4.43509e-05
5	"0.0"	Fam155a	-0.121182	0.705	0.74	2.49697e-09	4.65859e-05
5	"0.0"	Rps15a	0.203796	1	0.995	2.51383e-09	4.69006e-05
5	"0.0"	Laptm5	0.29254	0.403	0.244	2.59219e-09	4.83625e-05
5	"0.0"	Top1	-0.0598349	0.064	0.116	2.73121e-09	5.09561e-05
5	"0.0"	Tst	0.182606	0.719	0.653	2.83837e-09	5.29555e-05
5	"0.0"	Ptprz1	0.278646	0.835	0.726	3.02394e-09	5.64176e-05
5	"0.0"	Pebp1	-0.216251	1	1	3.16854e-09	5.91155e-05
5	"0.0"	Fdft1	-0.261871	0.681	0.781	3.2395e-09	6.04394e-05
5	"0.0"	Mrpl48	-0.194228	0.734	0.826	3.42595e-09	6.3918e-05
5	"0.0"	Tnpo3	-0.0549107	0.421	0.47	3.48773e-09	6.50706e-05
5	"0.0"	Hadhb	0.24879	0.746	0.653	3.65898e-09	6.82657e-05
5	"0.0"	Ppig	-0.0661173	0.301	0.375	3.79505e-09	7.08042e-05
5	"0.0"	Thsd7b	-0.167888	0.118	0.242	3.91426e-09	7.30284e-05
5	"0.0"	Tmem121b	-0.161198	0.536	0.628	3.9994e-09	7.46168e-05
5	"0.0"	Camkv	-0.254423	0.882	0.949	4.02043e-09	7.50092e-05
5	"0.0"	Mx2	0.216066	0.243	0.149	4.10107e-09	7.65136e-05
5	"0.0"	Wdr1	-0.124254	0.788	0.833	4.1497e-09	7.74209e-05
5	"0.0"	Cx3cl1	-0.289149	0.988	0.993	4.34838e-09	8.11278e-05
5	"0.0"	Tnfrsf11a	-0.197174	0.087	0.237	4.40907e-09	8.22601e-05
5	"0.0"	Pbx1	-0.0231277	0.722	0.746	4.47777e-09	8.35417e-05
5	"0.0"	Eri3	-0.19196	0.758	0.83	4.7792e-09	8.91656e-05
5	"0.0"	Rpl23a	0.375371	1	0.996	4.95426e-09	9.24317e-05
5	"0.0"	Ina	-0.0620802	0.881	0.893	4.98046e-09	9.29204e-05
5	"0.0"	Hexb	0.345969	0.774	0.658	5.01188e-09	9.35066e-05
5	"0.0"	Elavl4	-0.0156787	0.685	0.707	5.82693e-09	0.000108713
5	"0.0"	Phyh	-0.0448517	0.278	0.319	6.10795e-09	0.000113956
5	"0.0"	Itpka	-0.325436	0.651	0.788	6.26335e-09	0.000116855
5	"0.0"	P2ry12	0.282963	0.341	0.177	7.28357e-09	0.00013589
5	"0.0"	Kctd1	-0.177813	0.537	0.628	7.71795e-09	0.000143994
5	"0.0"	Mmp17	-0.235998	0.721	0.828	7.87845e-09	0.000146988
5	"0.0"	Fau	0.0602558	1	1	7.88004e-09	0.000147018
5	"0.0"	Septin8	-0.109043	0.968	0.977	7.97388e-09	0.000148769
5	"0.0"	Rpl13	0.164054	0.999	0.995	8.57533e-09	0.00015999
5	"0.0"	Larp1	-0.124255	0.596	0.658	9.02089e-09	0.000168303
5	"0.0"	Rnf126	-0.202885	0.574	0.679	9.22672e-09	0.000172143
5	"0.0"	Actn4	-0.0952195	0.686	0.751	9.25721e-09	0.000172712
5	"0.0"	Vim	0.197588	0.472	0.377	9.99984e-09	0.000186567
5	"0.0"	Rnf7	-0.119274	0.83	0.844	1.12964e-08	0.000210758
5	"0.0"	Ubqln2	0.13944	0.866	0.861	1.31378e-08	0.000245112
5	"0.0"	Ctsb	0.272397	0.996	0.996	1.36152e-08	0.000254019
5	"0.0"	Inf2	-0.303137	0.766	0.884	1.5171e-08	0.000283045
5	"0.0"	Abhd3	0.346903	0.718	0.586	1.61243e-08	0.000300831
5	"0.0"	Usp4	-0.117403	0.446	0.526	1.64283e-08	0.000306504
5	"0.0"	Npy	0.384415	0.801	0.686	1.69769e-08	0.000316738
5	"0.0"	Ppa1	-0.211535	0.73	0.818	1.90151e-08	0.000354764
5	"0.0"	Csde1	-0.0825927	0.909	0.921	1.9644e-08	0.000366498
5	"0.0"	Rplp0	0.26689	1	1	1.9651e-08	0.00036663
5	"0.0"	Arhgdig	-0.179529	0.848	0.882	1.99893e-08	0.00037294
5	"0.0"	Rpl10	0.328259	0.995	0.988	2.09944e-08	0.000391693
5	"0.0"	Pld4	0.278854	0.36	0.212	2.24826e-08	0.000419458
5	"0.0"	Ube2m	-0.120053	0.992	0.998	2.27412e-08	0.000424282
5	"0.0"	Lcat	0.109987	0.242	0.182	2.29024e-08	0.00042729
5	"0.0"	Slc25a5	0.0984519	0.8	0.816	2.36128e-08	0.000440544
5	"0.0"	Rpl39	-0.0856489	0.723	0.772	2.41002e-08	0.000449637
5	"0.0"	Junb	-0.0592202	0.573	0.605	2.56026e-08	0.000477668
5	"0.0"	Ldha	-0.0221243	1	0.996	2.8875e-08	0.00053872
5	"0.0"	Tgfbr1	0.22625	0.388	0.279	3.05229e-08	0.000569465
5	"0.0"	Pln	-0.197422	0.085	0.235	3.24322e-08	0.000605087
5	"0.0"	Grm2	0.142042	0.23	0.128	3.43676e-08	0.000641196
5	"0.0"	Actb	0.0178429	1	1	3.56252e-08	0.00066466
5	"0.0"	Mgrn1	0.0245095	0.899	0.889	3.59598e-08	0.000670902
5	"0.0"	Mark2	-0.15911	0.533	0.605	3.9239e-08	0.000732083
5	"0.0"	Tnnc2	-0.329035	0.158	0.351	4.31826e-08	0.000805658
5	"0.0"	Adgrd1	-0.104893	0.079	0.154	4.34174e-08	0.000810038
5	"0.0"	Slc25a22	0.331567	0.956	0.884	4.36692e-08	0.000814736
5	"0.0"	Fem1a	-0.0769885	0.101	0.16	4.72614e-08	0.000881755
5	"0.0"	Arhgef9	-0.200227	0.87	0.919	5.02648e-08	0.00093779
5	"0.0"	Gpam	0.191295	0.619	0.584	5.04689e-08	0.000941598
5	"0.0"	Sqle	-0.233717	0.587	0.721	5.27831e-08	0.000984774
5	"0.0"	Rpl18a	0.177338	1	1	5.30066e-08	0.000988944
5	"0.0"	Sec61g	0.22934	0.925	0.898	5.40266e-08	0.00100797
5	"0.0"	Fxyd1	0.0309871	0.685	0.702	5.43165e-08	0.00101338
5	"0.0"	Mlf2	-0.242663	0.996	0.998	5.61447e-08	0.00104749
5	"0.0"	Ifitm3	0.10003	0.243	0.214	5.68829e-08	0.00106126
5	"0.0"	Atp5f1d	-0.124458	0.996	0.998	5.75753e-08	0.00107418
5	"0.0"	H1f2	0.305385	0.638	0.493	5.77318e-08	0.0010771
5	"0.0"	Nucb1	0.199755	0.911	0.886	5.77568e-08	0.00107757
5	"0.0"	Ppp2r1a	-0.0401907	0.999	0.996	6.02016e-08	0.00112318
5	"0.0"	Rps23	0.10267	1	1	6.22388e-08	0.00116119
5	"0.0"	Cyp7b1	0.250736	0.405	0.268	6.53805e-08	0.0012198
5	"0.0"	Hba-a3	-0.163886	0.081	0.186	6.77666e-08	0.00126432
5	"0.0"	LOC100366030	-0.134396	0.072	0.172	6.86375e-08	0.00128057
5	"0.0"	Ube2r2	0.0367165	0.627	0.609	7.34674e-08	0.00137068
5	"0.0"	Nemf	-0.0426448	0.34	0.358	7.82982e-08	0.00146081
5	"0.0"	Prkcg	-0.315889	0.773	0.858	7.86769e-08	0.00146788
5	"0.0"	Abca2	-0.37317	0.911	0.932	8.07621e-08	0.00150678
5	"0.0"	Gstt3	-0.409824	0.514	0.686	8.31736e-08	0.00155177
5	"0.0"	Atp5mf	-0.114291	1	1	8.76605e-08	0.00163548
5	"0.0"	Prcc	-0.0393053	0.388	0.419	9.07188e-08	0.00169254
5	"0.0"	Cap1	-0.0541476	0.824	0.835	9.53537e-08	0.00177901
5	"0.0"	Nkap	-0.0581108	0.082	0.13	9.71789e-08	0.00181307
5	"0.0"	Klf13	-0.0643504	0.056	0.104	1.06878e-07	0.00199402
5	"0.0"	Tspo	0.208168	0.289	0.151	1.0718e-07	0.00199965
5	"0.0"	Egr4	-0.381144	0.381	0.563	1.14654e-07	0.00213911
5	"0.0"	Gja1	0.35868	0.915	0.828	1.14971e-07	0.00214502
5	"0.0"	Ctsh	0.243956	0.604	0.518	1.17561e-07	0.00219334
5	"0.0"	Rcn2	0.403612	0.847	0.761	1.22328e-07	0.00228228
5	"0.0"	Tenm2	-0.0448027	0.377	0.4	1.30835e-07	0.002441
5	"0.0"	Nedd4	0.318808	0.944	0.882	1.36746e-07	0.00255127
5	"0.0"	Agt	0.377703	0.791	0.647	1.42569e-07	0.00265991
5	"0.0"	LOC120095255	-0.18138	0.223	0.335	1.52063e-07	0.00283703
5	"0.0"	Dad1	0.0191632	0.946	0.935	1.52884e-07	0.00285236
5	"0.0"	Dpysl2	-0.0509674	1	1	1.58313e-07	0.00295364
5	"0.0"	Rab40b	-0.172154	0.494	0.588	1.65658e-07	0.00309069
5	"0.0"	Gpc1	-0.283771	0.623	0.754	1.6575e-07	0.00309239
5	"0.0"	Selenop	0.12111	0.991	0.977	1.72055e-07	0.00321002
5	"0.0"	Epn1	-0.218488	0.956	0.981	1.75874e-07	0.00328128
5	"0.0"	Fa2h	-0.341157	0.537	0.642	1.78818e-07	0.00333621
5	"0.0"	Grik4	-0.104156	0.403	0.484	1.91062e-07	0.00356465
5	"0.0"	Per1	-0.189181	0.409	0.539	1.93166e-07	0.00360389
5	"0.0"	Rps27l	0.220842	0.529	0.433	1.96419e-07	0.00366459
5	"0.0"	Fam110b	-0.131706	0.377	0.451	2.01067e-07	0.00375132
5	"0.0"	Rida	0.277227	0.655	0.519	2.19695e-07	0.00409885
5	"0.0"	Retsat	0.0115002	0.455	0.446	2.20339e-07	0.00411086
5	"0.0"	Cd44	0.147684	0.215	0.123	2.22838e-07	0.00415749
5	"0.0"	Rpl10a	0.351341	0.942	0.875	2.2667e-07	0.00422898
5	"0.0"	Sqstm1	-0.161416	0.993	0.996	2.30695e-07	0.00430408
5	"0.0"	Plekhf1	-0.187876	0.106	0.253	2.3833e-07	0.00444653
5	"0.0"	Pdgfa	-0.0880461	0.479	0.539	2.40622e-07	0.00448928
5	"0.0"	Atp2b4	-0.246402	0.816	0.875	2.41369e-07	0.00450322
5	"0.0"	Gabra5	-0.141784	0.569	0.686	2.45241e-07	0.00457546
5	"0.0"	Hopx	0.36163	0.784	0.626	2.55548e-07	0.00476776
5	"0.0"	Asmtl	-0.153723	0.56	0.647	2.67277e-07	0.00498659
5	"0.0"	Gzmm	-0.140335	0.035	0.133	2.95616e-07	0.0055153
5	"0.0"	Opalin	-0.316747	0.674	0.747	2.96737e-07	0.00553621
5	"0.0"	Tmem47	0.141722	0.589	0.528	2.97558e-07	0.00555153
5	"0.0"	Vcp	-0.0464419	0.976	0.972	3.0429e-07	0.00567713
5	"0.0"	Stmn3	-0.21172	1	1	3.09519e-07	0.00577469
5	"0.0"	Cfh	0.215619	0.368	0.258	3.39875e-07	0.00634104
5	"0.0"	Hrh3	0.21542	0.819	0.721	3.4127e-07	0.00636707
5	"0.0"	Prmt5	-0.128135	0.438	0.528	3.47483e-07	0.006483
5	"0.0"	Rtf1	-0.0907218	0.515	0.565	3.5046e-07	0.00653854
5	"0.0"	Itgam	0.204095	0.219	0.088	3.76524e-07	0.00702481
5	"0.0"	Ccdc59	-0.077993	0.129	0.177	3.78228e-07	0.0070566
5	"0.0"	Rps6	0.247016	0.999	0.998	3.80228e-07	0.00709392
5	"0.0"	Gpi	-0.208385	1	1	3.81798e-07	0.0071232
5	"0.0"	Atp8a1	0.170194	0.819	0.796	3.91452e-07	0.00730332
5	"0.0"	Aldh6a1	0.305053	0.569	0.414	4.22418e-07	0.00788106
5	"0.0"	Mast3	-0.332666	0.702	0.842	4.54036e-07	0.00847095
5	"0.0"	LOC100909539	-0.214042	0.346	0.474	4.70037e-07	0.00876947
5	"0.0"	Abi2	0.0275721	0.474	0.444	4.70234e-07	0.00877315
5	"0.0"	Hcn2	0.06337	0.862	0.823	4.7932e-07	0.00894267
5	"0.0"	RT1-DMb	0.105527	0.224	0.182	4.89964e-07	0.00914126
5	"0.0"	Fmnl2	0.25605	0.604	0.488	5.00052e-07	0.00932947
5	"0.0"	Txn1	0.284468	0.923	0.868	5.09005e-07	0.0094965
5	"0.0"	Tprn	-0.216889	0.293	0.426	5.27346e-07	0.0098387
5	"0.0"	Ndufc2	0.151148	0.981	0.979	5.39202e-07	0.0100599
5	"0.0"	Slc14a1	0.250346	0.426	0.304	5.68832e-07	0.0106127
5	"0.0"	Lgals3bp	0.0798978	0.216	0.186	5.86292e-07	0.0109385
5	"0.0"	Rph3a	-0.471838	0.843	0.939	5.92058e-07	0.011046
5	"0.0"	Gpr34	0.273305	0.376	0.207	6.17172e-07	0.0115146
5	"0.0"	Mtch1	-0.220746	1	0.996	6.65228e-07	0.0124112
5	"0.0"	Fndc5	-0.120175	0.725	0.781	6.94686e-07	0.0129607
5	"0.0"	S100a6	0.08285	0.207	0.172	7.07867e-07	0.0132067
5	"0.0"	Pltp	0.143687	0.711	0.614	7.33142e-07	0.0136782
5	"0.0"	Col3a1	0.0848416	0.137	0.109	7.5936e-07	0.0141674
5	"0.0"	Elovl1	-0.436687	0.648	0.761	7.70452e-07	0.0143743
5	"0.0"	Pcbp4	-0.240348	0.781	0.854	7.94413e-07	0.0148214
5	"0.0"	Gria2	0.0851791	0.984	0.954	8.03945e-07	0.0149992
5	"0.0"	Usp7	-0.0771096	0.289	0.34	8.14776e-07	0.0152013
5	"0.0"	Adap1	-0.241936	0.698	0.779	8.40571e-07	0.0156825
5	"0.0"	Cap2	-0.0782832	0.832	0.844	8.41884e-07	0.015707
5	"0.0"	Igsf21	-0.312678	0.698	0.814	8.5072e-07	0.0158719
5	"0.0"	Dtnb	-0.177301	0.502	0.588	8.5943e-07	0.0160344
5	"0.0"	Irf8	0.136261	0.158	0.077	8.78462e-07	0.0163895
5	"0.0"	Maob	0.247594	0.546	0.405	8.99032e-07	0.0167732
5	"0.0"	Kalrn	-0.279607	0.75	0.844	9.02948e-07	0.0168463
5	"0.0"	Arrdc2	-0.208198	0.179	0.33	9.10304e-07	0.0169835
5	"0.0"	Isg15	0.14994	0.107	0.054	9.15435e-07	0.0170793
5	"0.0"	Ppp3cb	-0.0564792	0.996	0.996	9.33553e-07	0.0174173
5	"0.0"	Npr1	-0.20559	0.099	0.253	9.42543e-07	0.017585
5	"0.0"	Septin2	0.205269	0.678	0.612	9.51003e-07	0.0177429
5	"0.0"	Ckmt1	-0.241044	0.923	0.953	9.57383e-07	0.0178619
5	"0.0"	Rraga	-0.0941493	0.707	0.768	9.60668e-07	0.0179232
5	"0.0"	Bcan	0.0542243	0.929	0.902	9.61387e-07	0.0179366
5	"0.0"	Hsph1	-0.000173128	0.953	0.933	9.75584e-07	0.0182015
5	"0.0"	Actn1	-0.117974	0.587	0.649	9.8159e-07	0.0183135
5	"0.0"	Hist1h2bq	0.250277	0.581	0.481	9.94591e-07	0.0185561
5	"0.0"	RT1-Da	0.137788	0.141	0.084	1.00921e-06	0.0188288
5	"0.0"	Septin7	0.0296992	0.942	0.954	1.02508e-06	0.0191249
5	"0.0"	Rps17	0.287616	0.997	0.991	1.02509e-06	0.019125
5	"0.0"	Ppp1r1a	-0.0571017	0.958	0.956	1.0672e-06	0.0199108
5	"0.0"	Lmo3	-0.0169511	0.753	0.796	1.10044e-06	0.020531
5	"0.0"	Gnb2	0.0298942	0.989	0.986	1.10129e-06	0.0205467
5	"0.0"	Ppp2r2c	-0.0645567	0.965	0.967	1.11298e-06	0.0207648
5	"0.0"	Ppp1r12a	-0.0713233	0.521	0.572	1.13438e-06	0.0211641
5	"0.0"	Smarca2	-0.0716341	0.554	0.588	1.14818e-06	0.0214216
5	"0.0"	Son	0.0721891	0.817	0.793	1.16307e-06	0.0216995
5	"0.0"	LOC100359616	-0.401059	0.69	0.86	1.23498e-06	0.023041
5	"0.0"	Acly	-0.159149	0.773	0.842	1.28328e-06	0.0239421
5	"0.0"	Col11a2	0.112377	0.45	0.402	1.36158e-06	0.025403
5	"0.0"	Cdkl5	-0.0694052	0.651	0.725	1.36694e-06	0.025503
5	"0.0"	Selenof	0.290958	0.991	0.965	1.40384e-06	0.0261914
5	"0.0"	Dnm1	-0.193523	1	1	1.42023e-06	0.0264972
5	"0.0"	Nr4a1	0.061003	0.556	0.551	1.49107e-06	0.0278189
5	"0.0"	Scn3b	-0.228081	0.678	0.763	1.51538e-06	0.0282724
5	"0.0"	Hspe1	0.185145	0.97	0.951	1.51595e-06	0.028283
5	"0.0"	Tmem132a	-0.199877	0.991	0.991	1.54751e-06	0.0288719
5	"0.0"	Cd53	0.202328	0.283	0.151	1.60998e-06	0.0300373
5	"0.0"	Grk3	-0.141971	0.286	0.402	1.65851e-06	0.0309428
5	"0.0"	Sh3bgrl	0.249011	0.728	0.602	1.67976e-06	0.0313393
5	"0.0"	Cyba	0.1867	0.303	0.2	1.68547e-06	0.0314459
5	"0.0"	Nr4a3	-0.0575719	0.07	0.116	1.70166e-06	0.0317479
5	"0.0"	Zfp281	0.00958089	0.361	0.36	1.75043e-06	0.0326578
5	"0.0"	Tcf25	-0.219467	0.996	0.995	1.76511e-06	0.0329317
5	"0.0"	Cd33	0.15288	0.221	0.119	1.7981e-06	0.0335472
5	"0.0"	Sptbn2	-0.301183	0.989	0.995	1.908e-06	0.0355976
5	"0.0"	Lyz2	0.323174	0.538	0.389	1.99114e-06	0.0371488
5	"0.0"	Calr	-0.0588566	0.996	0.995	1.9952e-06	0.0372244
5	"0.0"	Trng	-0.61888	0.623	0.765	2.03344e-06	0.0379379
5	"0.0"	Itgb2	0.196265	0.179	0.047	2.09165e-06	0.0390238
5	"0.0"	Insig1	-0.145523	0.64	0.719	2.10321e-06	0.0392395
5	"0.0"	Pik3r1	-0.120845	0.626	0.725	2.14762e-06	0.0400682
5	"0.0"	Eif5b	0.00172076	0.474	0.498	2.17609e-06	0.0405992
5	"0.0"	Rspo1	-0.177919	0.285	0.437	2.18371e-06	0.0407414
5	"0.0"	Ptk2b	-0.210791	0.882	0.912	2.22761e-06	0.0415606
5	"0.0"	Map1b	-0.148153	1	1	2.25759e-06	0.0421198
5	"0.0"	Car10	-0.197113	0.617	0.705	2.26454e-06	0.0422494
5	"0.0"	RGD1359290	-0.0901692	0.075	0.13	2.33927e-06	0.0436438
5	"0.0"	Trnd	-0.959908	0.968	0.972	2.34489e-06	0.0437486
5	"0.0"	Jph1	-0.134247	0.117	0.223	2.35853e-06	0.0440032
5	"0.0"	Pou6f2	-0.0915352	0.107	0.175	2.42928e-06	0.0453231
5	"0.0"	Pabpc1	0.224239	0.511	0.402	2.5454e-06	0.0474895
5	"0.0"	RGD1560017	-0.0872648	0.082	0.149	2.54863e-06	0.0475499
5	"0.0"	Kif1c	0.0430668	0.497	0.435	2.5925e-06	0.0483682
5	"0.0"	Prkag2	-0.154001	0.537	0.621	2.64041e-06	0.0492622
10	"0.0"	mt-Rnr1	0.289527	1	1	0	0
10	"0.0"	Trnl1	1.12814	0.681	0.624	0	0
10	"0.0"	mt-Rnr2	0.255134	1	1	9.72377e-286	1.81416e-281
10	"0.0"	Zfp14	1.07617	0.794	0.624	5.20945e-255	9.71928e-251
10	"0.0"	Ppia	-1.14038	0.909	0.99	1.24962e-239	2.33142e-235
10	"0.0"	Rplp1	-0.318944	1	1	5.7293e-235	1.06892e-230
10	"0.0"	Trnc	1.17327	0.58	0.416	4.73994e-222	8.8433e-218
10	"0.0"	Hspa8	-0.528281	0.963	0.996	2.25545e-192	4.20799e-188
10	"0.0"	Trnt	0.826272	0.592	0.483	6.8156e-180	1.27159e-175
10	"0.0"	LOC120095255	0.811875	0.578	0.51	4.36473e-175	8.14328e-171
10	"0.0"	Ttr	-1.09108	0.772	0.953	1.32495e-140	2.47195e-136
10	"0.0"	Trni	0.870987	0.528	0.347	2.18124e-137	4.06955e-133
10	"0.0"	Rn45s	0.538959	0.882	0.765	1.14812e-133	2.14205e-129
10	"0.0"	Camk2n1	-0.560254	0.967	0.989	2.49053e-119	4.64657e-115
10	"0.0"	Rps29	0.149211	1	1	9.21805e-118	1.71981e-113
10	"0.0"	Stmn1	-0.253729	1	1	1.6944e-116	3.16125e-112
10	"0.0"	Trnw	0.701154	0.492	0.325	2.22106e-113	4.14382e-109
10	"0.0"	Tmsb4x	-0.0703441	1	1	1.98195e-112	3.69772e-108
10	"0.0"	Trnl2	0.701626	0.481	0.297	2.74176e-105	5.1153e-101
10	"0.0"	LOC102555439	0.626657	0.675	0.501	9.93481e-105	1.85354e-100
10	"0.0"	Trnr	0.748222	0.502	0.255	1.07877e-100	2.01266e-96
10	"0.0"	Eif1	-0.518524	0.918	0.99	5.23439e-98	9.76581e-94
10	"0.0"	Trns1	0.610106	0.477	0.295	1.04233e-97	1.94468e-93
10	"0.0"	LOC102546698	0.603956	0.659	0.467	1.57767e-93	2.94346e-89
10	"0.0"	Rps23	-0.246973	1	1	1.21317e-90	2.2634e-86
10	"0.0"	Gapdh	-0.129024	1	1	9.36935e-83	1.74804e-78
10	"0.0"	Rpl13	-0.151688	0.997	0.999	1.27182e-79	2.37283e-75
10	"0.0"	Eef2	-0.139901	0.994	0.996	2.77992e-77	5.18649e-73
10	"0.0"	Cycs	-0.415567	0.645	0.844	5.81769e-77	1.08541e-72
10	"0.0"	Hsp90ab1	-0.302917	0.999	1	4.14591e-74	7.73502e-70
10	"0.0"	Rps20	-0.228967	0.988	0.999	2.11889e-70	3.95321e-66
10	"0.0"	Ftl1	-0.645464	0.565	0.799	1.01204e-67	1.88816e-63
10	"0.0"	Ndufa13	-0.232306	0.981	0.996	5.04851e-65	9.41901e-61
10	"0.0"	Tsc22d1	-0.41712	0.773	0.926	3.93923e-64	7.34942e-60
10	"0.0"	Rpl9	-0.113419	1	1	7.10833e-63	1.3262e-58
10	"0.0"	Fau	-0.12249	1	1	8.27269e-63	1.54344e-58
10	"0.0"	Pkm	-0.14256	0.963	0.989	1.57024e-59	2.9296e-55
10	"0.0"	Rps28	0.245926	0.999	0.994	9.2978e-57	1.73469e-52
10	"0.0"	Tecr	-0.373021	0.9	0.96	2.51568e-56	4.6935e-52
10	"0.0"	Calm1	-0.157497	1	1	9.97383e-56	1.86082e-51
10	"0.0"	Rps3a	-0.104251	0.994	0.999	5.76451e-55	1.07548e-50
10	"0.0"	Trnf	0.434208	0.34	0.153	1.22444e-54	2.28444e-50
10	"0.0"	Cox7a2	-0.269951	0.999	1	2.5818e-53	4.81686e-49
10	"0.0"	Ndufs5	-1.04861	0.268	0.784	1.28e-52	2.3881e-48
10	"0.0"	Ubb	-0.709567	0.787	0.928	5.9859e-50	1.11679e-45
10	"0.0"	Elob	-0.235657	1	1	1.76704e-49	3.29677e-45
10	"0.0"	Uqcr11	-0.134336	1	1	7.09001e-47	1.32278e-42
10	"0.0"	Cfl1	-0.0974858	1	1	3.31575e-46	6.18619e-42
10	"0.0"	Ttc9b	-0.219172	0.993	0.999	1.75541e-45	3.27507e-41
10	"0.0"	Slc25a5	-0.507673	0.605	0.809	1.78764e-45	3.3352e-41
10	"0.0"	Rpl8	-0.104368	0.973	0.99	5.32445e-45	9.93382e-41
10	"0.0"	Rps7	-0.138514	1	0.999	5.02327e-44	9.37192e-40
10	"0.0"	Hras	-0.270203	0.829	0.911	5.05089e-44	9.42344e-40
10	"0.0"	LOC100911847	0.222028	0.823	0.774	1.22997e-42	2.29475e-38
10	"0.0"	Ube2s	-0.749279	0.3	0.682	1.38129e-42	2.57708e-38
10	"0.0"	LOC103690996	-0.41899	0.769	0.923	3.01379e-41	5.62284e-37
10	"0.0"	Hpca	-0.420624	0.967	0.992	3.3089e-41	6.17341e-37
10	"0.0"	Rps15a	-0.0153253	1	1	5.02416e-41	9.37357e-37
10	"0.0"	Rpl27a	-0.0772656	1	1	8.14008e-41	1.51869e-36
10	"0.0"	Rpl29	-0.184261	0.994	1	1.49868e-40	2.79609e-36
10	"0.0"	Pebp1	-0.132874	0.999	1	7.46971e-40	1.39362e-35
10	"0.0"	Rpl10	-0.133091	0.987	0.985	2.5009e-39	4.66592e-35
10	"0.0"	Cox4i1	-0.17947	1	1	1.27166e-37	2.37254e-33
10	"0.0"	Pcp4	-0.378084	0.999	1	2.3709e-37	4.42339e-33
10	"0.0"	Olfm1	-0.227166	1	1	5.30066e-37	9.88943e-33
10	"0.0"	Eno1	-0.159511	0.994	1	2.54869e-36	4.75508e-32
10	"0.0"	Ndufa4	-0.197428	1	1	4.35549e-36	8.12604e-32
10	"0.0"	Fkbp2	-0.317366	0.836	0.935	4.91838e-36	9.17622e-32
10	"0.0"	Rpl7a	-0.0979	0.978	0.992	5.87894e-36	1.09683e-31
10	"0.0"	Basp1	-0.169859	1	1	1.01795e-35	1.89918e-31
10	"0.0"	Snx10	-0.309987	0.638	0.801	1.77987e-35	3.3207e-31
10	"0.0"	Rpl17	-0.0323339	1	1	8.45736e-34	1.57789e-29
10	"0.0"	Rps27	0.0784359	1	1	4.88191e-33	9.10817e-29
10	"0.0"	Atp5me	0.157176	1	1	1.45391e-32	2.71256e-28
10	"0.0"	Dstnl1	0.745012	0.618	0.182	9.10239e-32	1.69823e-27
10	"0.0"	Klf9	-0.225201	0.669	0.776	5.63765e-31	1.05182e-26
10	"0.0"	Gnas	-0.106497	1	1	7.72197e-31	1.44069e-26
10	"0.0"	Txn1	-0.368017	0.844	0.94	1.01405e-30	1.89191e-26
10	"0.0"	Uba52	-0.0750025	1	1	1.3497e-30	2.51814e-26
10	"0.0"	Dstn	-0.536201	0.568	0.798	1.96813e-30	3.67194e-26
10	"0.0"	Tpi1	-0.0920528	0.999	1	9.35454e-30	1.74528e-25
10	"0.0"	Rps10	-0.0697332	0.999	1	2.64504e-29	4.93485e-25
10	"0.0"	Selenow	-0.236264	1	1	6.40462e-29	1.19491e-24
10	"0.0"	Uqcr10	-0.114221	1	1	8.76943e-29	1.63611e-24
10	"0.0"	Atp5f1d	-0.119244	0.996	0.996	9.36115e-29	1.74651e-24
10	"0.0"	Ncdn	-0.185104	0.999	1	2.92781e-28	5.46242e-24
10	"0.0"	Rps8	-0.0201477	1	1	9.17276e-28	1.71136e-23
10	"0.0"	Bsg	-0.0932717	1	1	1.30102e-27	2.42731e-23
10	"0.0"	Dynll1	-0.0856304	1	1	1.93018e-27	3.60113e-23
10	"0.0"	Rps25	-0.343963	0.896	0.947	2.47704e-27	4.62142e-23
10	"0.0"	Map1lc3a	-0.205354	1	1	6.62639e-27	1.23629e-22
10	"0.0"	Tma7	-0.445153	0.748	0.884	1.09042e-26	2.0344e-22
10	"0.0"	Tle5	-0.109823	1	1	1.43822e-26	2.68328e-22
10	"0.0"	Rpl19	0.0018837	1	1	1.73397e-26	3.23506e-22
10	"0.0"	LOC100360413	0.361743	0.966	0.928	2.15639e-26	4.02317e-22
10	"0.0"	Calm2	-0.185768	1	1	2.24001e-26	4.17919e-22
10	"0.0"	Akr1a1	-0.181707	0.991	0.999	3.13891e-25	5.85627e-21
10	"0.0"	Rpl23a	0.209345	1	0.999	6.39458e-25	1.19304e-20
10	"0.0"	Sparc	0.560111	0.967	0.861	1.67922e-24	3.13291e-20
10	"0.0"	LOC103691688	0.278721	0.997	0.982	1.70047e-24	3.17257e-20
10	"0.0"	LOC120101815	0.216548	0.224	0.125	2.00219e-24	3.73548e-20
10	"0.0"	Fxyd7	-0.342976	0.946	0.972	2.88957e-24	5.39108e-20
10	"0.0"	Sqstm1	-0.324202	0.996	0.999	3.85494e-24	7.19216e-20
10	"0.0"	Gpx4	-0.0555783	0.999	1	5.96613e-24	1.1131e-19
10	"0.0"	Eef1a2	-0.0334288	0.972	0.975	1.57296e-23	2.93467e-19
10	"0.0"	Cox8a	-0.11051	1	1	5.41869e-23	1.01097e-18
10	"0.0"	Timm13	-0.227232	0.969	0.993	5.8825e-23	1.0975e-18
10	"0.0"	Bmyc	-0.309841	0.303	0.489	6.95395e-23	1.2974e-18
10	"0.0"	Oaz1	-0.0783676	0.997	1	8.94825e-23	1.66947e-18
10	"0.0"	Ndufc1	-0.137931	0.978	0.99	9.67622e-23	1.80529e-18
10	"0.0"	Septin5	-0.177786	0.994	0.996	2.0901e-22	3.89951e-18
10	"0.0"	Ctxn1	-0.212368	0.997	0.999	6.3365e-22	1.1822e-17
10	"0.0"	Eef1a1	-0.362496	0.447	0.627	9.03627e-22	1.6859e-17
10	"0.0"	Sec11c	-0.160085	0.902	0.935	9.79282e-22	1.82705e-17
10	"0.0"	Nit1	-0.284882	0.537	0.656	1.23781e-21	2.30938e-17
10	"0.0"	Dlgap1	-0.191541	0.918	0.95	1.3308e-21	2.48287e-17
10	"0.0"	Pcsk1n	-0.168205	1	1	1.37405e-21	2.56357e-17
10	"0.0"	Map2	0.189146	0.997	0.986	1.38244e-21	2.57922e-17
10	"0.0"	Ppial4d	0.12624	0.23	0.171	1.52072e-21	2.83721e-17
10	"0.0"	LOC120103523	0.25059	0.235	0.091	3.89749e-21	7.27155e-17
10	"0.0"	Mmp24os	-0.197584	0.724	0.813	5.1095e-21	9.53279e-17
10	"0.0"	Cox5a	-0.166713	0.994	0.999	6.89181e-21	1.28581e-16
10	"0.0"	Scn1b	-0.266868	0.984	0.983	8.16146e-21	1.52268e-16
10	"0.0"	Fbxo34	0.233284	0.657	0.55	9.07505e-21	1.69313e-16
10	"0.0"	Celf2	-0.101404	0.763	0.791	1.17185e-20	2.18633e-16
10	"0.0"	Ctnnb1	0.223257	0.884	0.852	1.25728e-20	2.3457e-16
10	"0.0"	Rps14	-0.0577918	0.997	1	1.94786e-20	3.63413e-16
10	"0.0"	Fkbp8	-0.154726	0.982	0.99	2.13913e-20	3.99098e-16
10	"0.0"	Inf2	-0.207722	0.797	0.85	2.41237e-20	4.50077e-16
10	"0.0"	Ldha	-0.178682	0.996	1	2.57168e-20	4.79799e-16
10	"0.0"	Gnao1	-0.0920606	0.999	0.999	3.37189e-20	6.29093e-16
10	"0.0"	Celf4	-0.00472474	0.987	0.992	3.98808e-20	7.44057e-16
10	"0.0"	Trny	0.205672	0.164	0.053	4.47819e-20	8.35495e-16
10	"0.0"	Pmvk	-0.243069	0.583	0.701	1.20319e-19	2.24479e-15
10	"0.0"	Btg2	-0.229074	0.291	0.397	1.30203e-19	2.42921e-15
10	"0.0"	Gfap	0.857573	0.891	0.614	1.34652e-19	2.51221e-15
10	"0.0"	Rpl28	-0.155286	0.999	1	1.37632e-19	2.5678e-15
10	"0.0"	Ap2m1	-0.119608	1	1	1.67536e-19	3.12572e-15
10	"0.0"	Dlg4	0.194065	0.73	0.677	1.71676e-19	3.20296e-15
10	"0.0"	Aldoc	-0.063088	1	1	1.87893e-19	3.50553e-15
10	"0.0"	Ppp2ca	-0.176333	0.674	0.755	2.10212e-19	3.92192e-15
10	"0.0"	Ckb	-0.183004	1	1	2.49702e-19	4.6587e-15
10	"0.0"	Rab11b	-0.232922	0.844	0.915	2.92611e-19	5.45925e-15
10	"0.0"	Cops9	-0.0853913	0.985	0.996	2.96367e-19	5.52931e-15
10	"0.0"	Atp5mf	-0.0945415	1	1	3.15462e-19	5.88557e-15
10	"0.0"	Ttc3	-0.157414	0.997	0.997	3.6778e-19	6.86167e-15
10	"0.0"	Stmn3	-0.146534	1	1	4.01579e-19	7.49226e-15
10	"0.0"	LOC102549473	0.156638	0.186	0.092	5.36432e-19	1.00082e-14
10	"0.0"	Rpl35	-0.0458464	1	1	1.0104e-18	1.88511e-14
10	"0.0"	Diras2	-0.231706	0.969	0.986	1.07926e-18	2.01357e-14
10	"0.0"	Ppp3ca	-0.149069	0.997	1	1.4015e-18	2.61478e-14
10	"0.0"	Snhg11	-0.134723	0.469	0.518	2.45976e-18	4.58917e-14
10	"0.0"	Arf5	-0.134262	0.975	0.983	3.17003e-18	5.91433e-14
10	"0.0"	Rbfox3	-0.257591	0.906	0.944	6.0951e-18	1.13716e-13
10	"0.0"	Psmb6	-0.0972023	0.814	0.834	8.24874e-18	1.53897e-13
10	"0.0"	LOC100911992	-0.189031	0.967	0.979	9.72088e-18	1.81363e-13
10	"0.0"	Rps13	-0.0613846	0.999	1	1.2745e-17	2.37783e-13
10	"0.0"	Cox6b1	-0.0901401	1	1	1.27524e-17	2.37922e-13
10	"0.0"	Hmgcs1	-0.137871	0.982	0.986	1.32244e-17	2.46728e-13
10	"0.0"	Cabp1	-0.286665	0.875	0.929	1.75942e-17	3.28254e-13
10	"0.0"	Ndufa6	-0.0891579	0.999	0.997	1.78741e-17	3.33478e-13
10	"0.0"	Tpt1	0.0148627	1	1	2.21319e-17	4.12915e-13
10	"0.0"	Tuba4a	-0.169196	1	0.999	2.48126e-17	4.62929e-13
10	"0.0"	Rpl38	0.00552061	0.996	0.999	3.58032e-17	6.6798e-13
10	"0.0"	Rpl27	-0.245796	0.984	0.993	3.61283e-17	6.74046e-13
10	"0.0"	Btf3	-0.120498	0.89	0.916	4.68631e-17	8.74325e-13
10	"0.0"	Cacnb3	-0.185677	0.732	0.818	4.84624e-17	9.04163e-13
10	"0.0"	Pin1	-0.174261	0.945	0.96	6.06042e-17	1.13069e-12
10	"0.0"	Trappc1	-0.212206	0.481	0.603	7.05652e-17	1.31653e-12
10	"0.0"	Hsbp1	-0.0626894	0.994	0.996	7.37746e-17	1.37641e-12
10	"0.0"	Ier5	0.197967	0.906	0.836	7.58914e-17	1.41591e-12
10	"0.0"	Aplp1	-0.0697212	1	1	8.18743e-17	1.52753e-12
10	"0.0"	Ndufb4	-0.468879	0.808	0.911	9.14768e-17	1.70668e-12
10	"0.0"	LOC100359616	-0.446569	0.413	0.616	1.15483e-16	2.15457e-12
10	"0.0"	Cox6c	-0.0611335	1	1	1.37298e-16	2.56156e-12
10	"0.0"	Septin7	-0.106369	0.96	0.983	1.89258e-16	3.53098e-12
10	"0.0"	LOC100912294	0.171853	0.21	0.103	2.06279e-16	3.84855e-12
10	"0.0"	Cox6a1	-0.099583	1	1	2.38002e-16	4.4404e-12
10	"0.0"	Ina	-0.0442109	0.934	0.948	2.46391e-16	4.59691e-12
10	"0.0"	Atp5if1	-0.135174	1	1	2.4975e-16	4.65958e-12
10	"0.0"	Fkbp1a	-0.103077	1	0.999	2.5159e-16	4.69391e-12
10	"0.0"	Mtch1	-0.0549077	0.999	0.999	2.56542e-16	4.78631e-12
10	"0.0"	Myl6	0.0016434	1	1	2.85869e-16	5.33346e-12
10	"0.0"	Nrgn	-0.256672	1	0.999	3.23628e-16	6.03793e-12
10	"0.0"	Atp6v0c	-0.109569	1	1	3.26421e-16	6.09003e-12
10	"0.0"	Fth1	-0.159308	1	1	3.37858e-16	6.30343e-12
10	"0.0"	Cox5b	-0.0934693	1	1	4.4194e-16	8.24527e-12
10	"0.0"	Smc2	0.214955	0.383	0.252	4.5083e-16	8.41114e-12
10	"0.0"	LOC120100712	0.16246	0.164	0.054	4.91723e-16	9.17407e-12
10	"0.0"	Timm8b	-0.100948	1	0.999	5.52414e-16	1.03064e-11
10	"0.0"	Gnb2	-0.113049	0.981	0.986	6.38853e-16	1.19191e-11
10	"0.0"	Selenom	-0.0970071	0.967	0.969	7.77361e-16	1.45032e-11
10	"0.0"	Dgkz	-0.14614	0.925	0.937	8.81851e-16	1.64527e-11
10	"0.0"	Synpr	-0.17519	0.779	0.813	9.3905e-16	1.75199e-11
10	"0.0"	Thy1	-0.176495	1	1	9.75594e-16	1.82017e-11
10	"0.0"	Rps17l	0.128464	0.171	0.088	1.68682e-15	3.14711e-11
10	"0.0"	Hsp90aa1	-0.180834	0.954	0.972	2.24376e-15	4.18619e-11
10	"0.0"	Gnaq	-0.0415517	0.869	0.896	2.59665e-15	4.84456e-11
10	"0.0"	Tmem151a	-0.142622	0.909	0.943	2.63427e-15	4.91475e-11
10	"0.0"	Rps2	0.0484823	1	1	2.71175e-15	5.0593e-11
10	"0.0"	Napa	-0.189568	0.966	0.986	2.99049e-15	5.57936e-11
10	"0.0"	RGD1311899	-0.078674	0.978	0.979	3.60657e-15	6.72878e-11
10	"0.0"	Ngef	-0.195995	0.978	0.99	4.44899e-15	8.30047e-11
10	"0.0"	Nipa1	-0.262334	0.663	0.723	4.67295e-15	8.71832e-11
10	"0.0"	LOC102552675	0.157558	0.134	0.047	4.78807e-15	8.93311e-11
10	"0.0"	LOC120095551	0.208639	0.261	0.135	4.95308e-15	9.24096e-11
10	"0.0"	Coprs	-0.222792	0.161	0.323	5.09429e-15	9.50441e-11
10	"0.0"	Atrnl1	-0.282593	0.851	0.918	6.00303e-15	1.11998e-10
10	"0.0"	Fis1	-0.110027	0.973	0.987	6.81607e-15	1.27167e-10
10	"0.0"	Rpl36	-0.0615483	0.982	0.997	6.90606e-15	1.28846e-10
10	"0.0"	Ranbp3	-0.155915	0.198	0.309	9.77165e-15	1.8231e-10
10	"0.0"	Ppp1r1a	-0.184718	0.955	0.954	9.975e-15	1.86104e-10
10	"0.0"	Nckap1	-0.137374	0.994	0.994	1.01995e-14	1.90291e-10
10	"0.0"	Ptms	-0.288714	0.999	1	1.35943e-14	2.5363e-10
10	"0.0"	Phyhip	-0.184687	0.957	0.974	1.49955e-14	2.79771e-10
10	"0.0"	LOC100360791	0.228161	0.675	0.558	1.54046e-14	2.87403e-10
10	"0.0"	Rbfox1	-0.153558	0.972	0.975	1.84103e-14	3.43481e-10
10	"0.0"	Dmrtc1a	0.20858	0.297	0.198	1.88626e-14	3.51919e-10
10	"0.0"	Ypel3	-0.1475	0.987	0.994	1.9074e-14	3.55864e-10
10	"0.0"	Rnf187	-0.00531087	0.988	0.99	2.50413e-14	4.67195e-10
10	"0.0"	Lxn	-0.228572	0.398	0.423	2.7043e-14	5.04541e-10
10	"0.0"	Clstn1	-0.0301068	1	1	2.72582e-14	5.08557e-10
10	"0.0"	Rtn3	0.0744244	1	1	2.96208e-14	5.52634e-10
10	"0.0"	LOC120101677	0.222392	0.748	0.65	3.05553e-14	5.7007e-10
10	"0.0"	LOC120099936	0.119217	0.244	0.191	3.31017e-14	6.17579e-10
10	"0.0"	Rpl37a-ps1	0.174609	1	1	4.25286e-14	7.93457e-10
10	"0.0"	Rps9l1	-0.142819	0.994	0.997	4.44442e-14	8.29196e-10
10	"0.0"	Hmgn2	-0.108102	0.463	0.564	5.4307e-14	1.01321e-09
10	"0.0"	Sncb	-0.141638	1	1	5.57165e-14	1.0395e-09
10	"0.0"	Cplx2	-0.279374	0.963	0.976	5.9432e-14	1.10882e-09
10	"0.0"	Tyro3	-0.151298	0.912	0.926	6.07851e-14	1.13407e-09
10	"0.0"	Prdx2	0.0132826	0.988	0.996	6.52013e-14	1.21646e-09
10	"0.0"	Upk3b	0.149031	0.142	0.038	7.21661e-14	1.3464e-09
10	"0.0"	Rpl11	0.0418093	1	1	8.39789e-14	1.56679e-09
10	"0.0"	LOC100912557	-0.142999	0.896	0.937	9.93975e-14	1.85446e-09
10	"0.0"	Rps12	0.0132432	1	1	1.11917e-13	2.08804e-09
10	"0.0"	Sh3glb2	-0.101081	0.849	0.912	1.17244e-13	2.18742e-09
10	"0.0"	Scp2	-0.248585	0.97	0.994	1.20139e-13	2.24144e-09
10	"0.0"	Cnnm1	-0.174638	0.38	0.462	1.65925e-13	3.09566e-09
10	"0.0"	Nefl	-0.204975	0.769	0.834	2.00322e-13	3.7374e-09
10	"0.0"	RGD1560398	-0.118598	0.817	0.85	2.09253e-13	3.90403e-09
10	"0.0"	Atp5pf	-0.119268	0.999	1	2.25007e-13	4.19795e-09
10	"0.0"	LOC120101764	0.158261	0.209	0.132	2.60866e-13	4.86697e-09
10	"0.0"	LOC100362069	0.529761	0.453	0.107	3.01595e-13	5.62686e-09
10	"0.0"	Rpl32	-0.0838427	1	1	3.35672e-13	6.26263e-09
10	"0.0"	Chp1	-0.191995	0.203	0.34	3.68737e-13	6.87953e-09
10	"0.0"	Edf1	-0.129814	0.951	0.975	4.01917e-13	7.49856e-09
10	"0.0"	Slc17a7	-0.0586845	1	1	4.02666e-13	7.51254e-09
10	"0.0"	Sptbn2	-0.131622	0.997	0.992	4.30565e-13	8.03305e-09
10	"0.0"	Ndufb9	-0.0618625	1	1	4.73127e-13	8.82713e-09
10	"0.0"	Colq	0.164703	0.167	0.1	5.20012e-13	9.70187e-09
10	"0.0"	Aprt	-0.179169	0.146	0.272	5.75093e-13	1.07295e-08
10	"0.0"	Nop10	-0.211164	0.94	0.974	6.30284e-13	1.17592e-08
10	"0.0"	Mrpl20	-0.176627	0.851	0.919	6.8127e-13	1.27105e-08
10	"0.0"	Mpc1	-0.173866	0.964	0.981	6.83066e-13	1.2744e-08
10	"0.0"	Rogdi	-0.0534598	0.794	0.829	7.08204e-13	1.3213e-08
10	"0.0"	Rab3a	-0.0811243	1	1	7.90558e-13	1.47494e-08
10	"0.0"	Cox14	-0.178169	0.867	0.926	7.94265e-13	1.48186e-08
10	"0.0"	Tuba1b	0.0984731	1	1	8.89024e-13	1.65865e-08
10	"0.0"	Gpi	-0.170554	0.999	0.996	8.96284e-13	1.6722e-08
10	"0.0"	Thra	-0.096132	0.966	0.975	1.11733e-12	2.08459e-08
10	"0.0"	Commd4	-0.0950901	0.702	0.763	1.13573e-12	2.11894e-08
10	"0.0"	Rpl23	-0.0383457	1	1	1.21958e-12	2.27538e-08
10	"0.0"	Ndn	-0.112568	0.894	0.914	1.26731e-12	2.36442e-08
10	"0.0"	H2az1	-0.176677	0.936	0.965	1.43562e-12	2.67843e-08
10	"0.0"	Ube2r2	-0.0376203	0.641	0.677	1.66815e-12	3.11226e-08
10	"0.0"	St3gal5	-0.148867	0.841	0.882	1.6892e-12	3.15155e-08
10	"0.0"	Cbx6	-0.155864	0.888	0.918	1.79171e-12	3.34279e-08
10	"0.0"	Ndufb1	-0.0267282	0.997	0.993	1.9329e-12	3.60621e-08
10	"0.0"	Atp2a2	-0.0977784	1	1	1.9541e-12	3.64577e-08
10	"0.0"	Nfe2l1	0.149543	0.724	0.67	2.02893e-12	3.78537e-08
10	"0.0"	Rgs12	-0.129042	0.247	0.305	2.03595e-12	3.79846e-08
10	"0.0"	RGD1559909	-0.133363	0.808	0.838	2.18044e-12	4.06804e-08
10	"0.0"	Elavl3	-0.0964304	0.851	0.861	2.43484e-12	4.54268e-08
10	"0.0"	Ccng1	-0.12915	0.939	0.953	2.50487e-12	4.67334e-08
10	"0.0"	Ptov1	-0.120179	0.882	0.921	2.78727e-12	5.20022e-08
10	"0.0"	Stk32c	-0.192569	0.508	0.591	2.91601e-12	5.44039e-08
10	"0.0"	LOC103692946	0.726459	0.642	0.195	3.08934e-12	5.76378e-08
10	"0.0"	Fxyd1	-0.218597	0.589	0.657	3.11789e-12	5.81704e-08
10	"0.0"	Fam162a	-0.0970178	0.832	0.893	3.55323e-12	6.62926e-08
10	"0.0"	Fasn	-0.0641028	0.805	0.847	4.18523e-12	7.80839e-08
10	"0.0"	Ubl7	-0.0902449	0.808	0.844	4.42351e-12	8.25294e-08
10	"0.0"	Rps19l2	0.00617685	0.994	1	4.81324e-12	8.98005e-08
10	"0.0"	Rpl15	-0.0344448	0.99	0.994	5.31037e-12	9.90755e-08
10	"0.0"	Arhgdia	-0.049002	0.939	0.95	5.46061e-12	1.01879e-07
10	"0.0"	Ybx1	-0.155241	0.262	0.37	6.70243e-12	1.25047e-07
10	"0.0"	Ppp1r1b	-0.336637	0.753	0.861	7.67108e-12	1.43119e-07
10	"0.0"	Cox7c	-0.17176	1	1	8.64391e-12	1.61269e-07
10	"0.0"	Hint1	-0.0850887	1	1	1.0043e-11	1.87372e-07
10	"0.0"	Sec62	-0.0995613	0.973	0.974	1.1199e-11	2.0894e-07
10	"0.0"	Camta1	-0.134882	0.924	0.942	1.25678e-11	2.34478e-07
10	"0.0"	Rgcc	-0.246061	0.361	0.506	1.49112e-11	2.78198e-07
10	"0.0"	Nicn1	-0.0952514	0.574	0.648	1.49449e-11	2.78828e-07
10	"0.0"	Rpl10a	-0.139475	0.867	0.901	1.73306e-11	3.23338e-07
10	"0.0"	Mrps21	-0.132459	0.8	0.851	1.75376e-11	3.27199e-07
10	"0.0"	RT1-CE1	-0.112488	0.216	0.274	1.89498e-11	3.53546e-07
10	"0.0"	Pafah1b1	0.0496253	0.987	0.99	1.98981e-11	3.71238e-07
10	"0.0"	Eif5a	-0.0613769	0.99	1	2.08256e-11	3.88543e-07
10	"0.0"	S100b	0.110926	1	1	2.14086e-11	3.99421e-07
10	"0.0"	Klc1	-0.0756472	1	1	2.14809e-11	4.0077e-07
10	"0.0"	Dynll2	0.0857421	0.994	0.986	2.1666e-11	4.04222e-07
10	"0.0"	Uqcrh	-0.113895	1	1	2.23399e-11	4.16795e-07
10	"0.0"	LOC678760	-0.110806	0.127	0.198	2.27307e-11	4.24087e-07
10	"0.0"	Ssbp4	-0.0892572	0.744	0.767	2.32225e-11	4.33263e-07
10	"0.0"	Rtn4r	-0.196433	0.06	0.194	2.49924e-11	4.66284e-07
10	"0.0"	Uchl1	-0.129118	1	1	2.62787e-11	4.90281e-07
10	"0.0"	Hcfc1r1	-0.0299357	0.993	0.996	2.6841e-11	5.00773e-07
10	"0.0"	Eno2	-0.0559652	1	1	2.90186e-11	5.414e-07
10	"0.0"	Tmem121b	-0.0946882	0.575	0.61	2.98104e-11	5.56173e-07
10	"0.0"	Egr3	0.136394	0.814	0.787	3.00002e-11	5.59713e-07
10	"0.0"	Ca11	-0.185192	0.754	0.826	3.90516e-11	7.28586e-07
10	"0.0"	Ndufb2	-0.158631	0.999	0.999	3.97144e-11	7.40952e-07
10	"0.0"	Timm29	-0.209944	0.481	0.585	4.63608e-11	8.64953e-07
10	"0.0"	Thrsp	-0.193134	0.307	0.407	4.72173e-11	8.80932e-07
10	"0.0"	Lysmd4	-0.24637	0.41	0.526	5.52212e-11	1.03026e-06
10	"0.0"	Ndufa12	-0.170856	0.969	0.971	5.97779e-11	1.11528e-06
10	"0.0"	Shank1	-0.0367692	0.788	0.791	6.18513e-11	1.15396e-06
10	"0.0"	Cort	-0.429981	0.365	0.507	6.43628e-11	1.20082e-06
10	"0.0"	Rab11fip2	-0.10968	0.234	0.318	6.83981e-11	1.2761e-06
10	"0.0"	Grin1	-0.183201	0.94	0.962	6.90694e-11	1.28863e-06
10	"0.0"	Ndufb3	-0.098311	0.937	0.955	7.20262e-11	1.34379e-06
10	"0.0"	Wwc1	-0.159124	0.188	0.279	7.4609e-11	1.39198e-06
10	"0.0"	Prkcb	-0.104131	1	0.997	7.76586e-11	1.44888e-06
10	"0.0"	Ubl5	-0.150829	0.994	0.997	8.21617e-11	1.53289e-06
10	"0.0"	Psd3	0.148489	0.949	0.926	8.40828e-11	1.56873e-06
10	"0.0"	Ramp1	-0.136905	0.82	0.852	8.76203e-11	1.63473e-06
10	"0.0"	Gabrd	-0.189283	0.361	0.451	9.48439e-11	1.7695e-06
10	"0.0"	Junb	-0.14852	0.75	0.773	1.06351e-10	1.9842e-06
10	"0.0"	Ly6h	-0.222876	0.954	0.968	1.07135e-10	1.99882e-06
10	"0.0"	Ccdc85b	-0.0973831	0.878	0.909	1.11458e-10	2.07948e-06
10	"0.0"	Chchd10	-0.148085	0.999	1	1.12952e-10	2.10735e-06
10	"0.0"	Slc38a8	0.15067	0.177	0.075	1.2425e-10	2.31813e-06
10	"0.0"	Phyh	-0.124099	0.393	0.45	1.24493e-10	2.32267e-06
10	"0.0"	Rpl21	0.0633887	1	1	1.27451e-10	2.37786e-06
10	"0.0"	Cpe	0.209224	1	1	1.31592e-10	2.4551e-06
10	"0.0"	B3gat3	-0.101407	0.82	0.825	1.35116e-10	2.52086e-06
10	"0.0"	Gdi1	-0.0306904	1	1	1.45226e-10	2.70948e-06
10	"0.0"	Dusp4	0.104557	0.195	0.142	1.548e-10	2.8881e-06
10	"0.0"	Csnk2a2	-0.131128	0.379	0.443	1.55057e-10	2.8929e-06
10	"0.0"	Mrpl51	0.145394	0.291	0.209	1.5521e-10	2.89576e-06
10	"0.0"	Gemin7	-0.158358	0.125	0.244	1.56167e-10	2.9136e-06
10	"0.0"	Marcks	0.219123	0.905	0.848	1.70164e-10	3.17475e-06
10	"0.0"	Rpl41	0.0438312	1	1	1.76447e-10	3.29198e-06
10	"0.0"	Coa3	-0.122779	0.812	0.843	1.93912e-10	3.61782e-06
10	"0.0"	Snrpg	-0.184256	0.103	0.23	2.00066e-10	3.73263e-06
10	"0.0"	Cacng2	-0.0724082	0.413	0.462	2.12565e-10	3.96583e-06
10	"0.0"	B3galt2	-0.207865	0.626	0.698	2.40437e-10	4.48583e-06
10	"0.0"	Mtln	-0.147032	0.753	0.806	2.94425e-10	5.49309e-06
10	"0.0"	Ephb6	-0.219589	0.611	0.689	3.19264e-10	5.9565e-06
10	"0.0"	Retsat	0.0324926	0.39	0.387	3.20386e-10	5.97745e-06
10	"0.0"	Ndufs1	-0.165801	0.466	0.568	3.49616e-10	6.52279e-06
10	"0.0"	Mgll	-0.151366	0.803	0.84	3.49898e-10	6.52804e-06
10	"0.0"	Cacna1a	-0.168234	0.607	0.669	3.50415e-10	6.5377e-06
10	"0.0"	Mpeg1	0.106785	0.136	0.093	3.56052e-10	6.64286e-06
10	"0.0"	Atp6v0b	-0.10185	0.991	1	3.59079e-10	6.69934e-06
10	"0.0"	Gria2	-0.0355955	0.993	0.996	3.65169e-10	6.81295e-06
10	"0.0"	Mapk11	-0.124264	0.292	0.375	3.83859e-10	7.16165e-06
10	"0.0"	Dusp1	-0.0384459	0.823	0.808	4.34935e-10	8.11459e-06
10	"0.0"	Fjx1	-0.109599	0.203	0.272	4.54616e-10	8.48176e-06
10	"0.0"	Nbl1	-0.165363	0.77	0.818	4.87451e-10	9.09437e-06
10	"0.0"	Lin7b	-0.216874	0.763	0.838	4.90506e-10	9.15137e-06
10	"0.0"	Rps21	0.118827	1	1	5.01284e-10	9.35246e-06
10	"0.0"	Grcc10	-0.136953	0.979	0.992	5.21277e-10	9.72547e-06
10	"0.0"	Ralbp1	-0.106117	0.548	0.579	5.58752e-10	1.04246e-05
10	"0.0"	Smyd2	-0.167762	0.601	0.681	5.73671e-10	1.0703e-05
10	"0.0"	Usp7	-0.094974	0.392	0.439	6.13147e-10	1.14395e-05
10	"0.0"	Anxa6	-0.145316	0.629	0.696	6.22503e-10	1.1614e-05
10	"0.0"	Pmm1	0.00352614	0.836	0.848	7.68849e-10	1.43444e-05
10	"0.0"	Ndufb7	-0.134495	0.948	0.971	8.18319e-10	1.52674e-05
10	"0.0"	LOC120094652	0.0596532	0.1	0.068	9.04739e-10	1.68797e-05
10	"0.0"	Smim32	-0.102662	0.104	0.135	9.18035e-10	1.71278e-05
10	"0.0"	Pfdn5	-0.0934432	0.948	0.972	9.45704e-10	1.7644e-05
10	"0.0"	LOC102550793	0.105274	0.118	0.053	9.79727e-10	1.82788e-05
10	"0.0"	Nlk	-0.0911776	0.453	0.5	9.96218e-10	1.85864e-05
10	"0.0"	Ppp2r5a	-0.0519255	0.456	0.482	1.20179e-09	2.24217e-05
10	"0.0"	Pabpn1	-0.0626038	0.742	0.744	1.25192e-09	2.33571e-05
10	"0.0"	Itpka	-0.215439	0.66	0.751	1.27044e-09	2.37026e-05
10	"0.0"	Hspa5	0.135572	0.912	0.919	1.31677e-09	2.4567e-05
10	"0.0"	Rpl22l1	-0.0734922	0.984	0.993	1.35838e-09	2.53433e-05
10	"0.0"	Atp6v1g2	-0.142105	0.997	0.997	1.38038e-09	2.57538e-05
10	"0.0"	LOC100362814	-0.105631	0.586	0.635	1.40164e-09	2.61504e-05
10	"0.0"	Tmem8b	-0.122295	0.316	0.393	1.54364e-09	2.87997e-05
10	"0.0"	Clec2l	-0.0708807	0.845	0.877	1.5483e-09	2.88867e-05
10	"0.0"	Zcchc17	-0.0663671	0.608	0.624	1.58697e-09	2.96081e-05
10	"0.0"	Arl2bp	-0.115132	0.921	0.94	1.64176e-09	3.06303e-05
10	"0.0"	Klhdc2	-0.0865124	0.547	0.588	1.64525e-09	3.06954e-05
10	"0.0"	LOC681410	0.1636	0.347	0.265	1.64696e-09	3.07273e-05
10	"0.0"	Tmsb10	0.0832781	1	1	1.67904e-09	3.13259e-05
10	"0.0"	Runx1t1	-0.0808971	0.401	0.439	1.71161e-09	3.19334e-05
10	"0.0"	Srp14	-0.0436453	0.909	0.923	1.7562e-09	3.27654e-05
10	"0.0"	LOC102557111	-0.0802168	0.806	0.823	1.84601e-09	3.44409e-05
10	"0.0"	Nfib	-0.0719974	0.781	0.781	1.8628e-09	3.47542e-05
10	"0.0"	Atp5f1a	0.0358984	1	1	2.03176e-09	3.79065e-05
10	"0.0"	Cct6a	-0.108373	0.665	0.714	2.11747e-09	3.95056e-05
10	"0.0"	Fndc5	-0.133028	0.735	0.788	2.12604e-09	3.96654e-05
10	"0.0"	Rps26	0.00795226	0.999	1	2.15527e-09	4.02108e-05
10	"0.0"	Baiap2	-0.0472867	0.964	0.972	2.42339e-09	4.52133e-05
10	"0.0"	Rhob	0.00582536	0.772	0.811	2.51566e-09	4.69347e-05
10	"0.0"	Pgm2l1	-0.0761919	0.931	0.904	2.53822e-09	4.73555e-05
10	"0.0"	Ss18l2	-0.156714	0.87	0.869	2.86339e-09	5.34223e-05
10	"0.0"	Mif	-0.163431	1	1	2.90247e-09	5.41515e-05
10	"0.0"	Gpr162	-0.191038	0.787	0.843	3.00407e-09	5.6047e-05
10	"0.0"	Snrpe	-0.131917	0.177	0.274	3.03115e-09	5.65522e-05
10	"0.0"	Fam131c	-0.0862161	0.45	0.504	3.09391e-09	5.77231e-05
10	"0.0"	Capns1	-0.146748	0.984	0.981	3.46444e-09	6.46361e-05
10	"0.0"	Per2	0.0913156	0.288	0.237	3.67894e-09	6.86381e-05
10	"0.0"	Cap1	-0.0590544	0.83	0.838	3.79377e-09	7.07803e-05
10	"0.0"	LOC102554881	-0.0629562	0.325	0.37	3.82338e-09	7.13328e-05
10	"0.0"	Hspe1	-0.095772	0.933	0.962	3.88785e-09	7.25357e-05
10	"0.0"	Wscd1	-0.0317453	0.762	0.742	4.03842e-09	7.53448e-05
10	"0.0"	Rgs9	-0.14228	0.091	0.171	4.39902e-09	8.20725e-05
10	"0.0"	Ly6e	-0.103131	0.82	0.861	4.43655e-09	8.27727e-05
10	"0.0"	LOC102555037	0.0995411	0.122	0.07	4.50078e-09	8.3971e-05
10	"0.0"	Laptm4a	0.266539	0.952	0.939	4.53105e-09	8.45357e-05
10	"0.0"	Serf2	-0.0356292	1	0.999	4.58831e-09	8.5604e-05
10	"0.0"	Gnb1	-0.0595429	0.933	0.961	4.59399e-09	8.571e-05
10	"0.0"	H2az2	-0.0734678	0.432	0.487	4.59464e-09	8.57222e-05
10	"0.0"	Ptprn	-0.0293453	0.976	0.986	4.90529e-09	9.1518e-05
10	"0.0"	Tspyl4	-0.0930844	0.344	0.415	5.15314e-09	9.61421e-05
10	"0.0"	Scn3b	-0.14921	0.651	0.716	5.37215e-09	0.000100228
10	"0.0"	Rpl3	-0.0189677	0.999	0.997	5.48403e-09	0.000102316
10	"0.0"	Scand1	-0.168777	0.89	0.932	5.55053e-09	0.000103556
10	"0.0"	Rock2	-0.174134	0.866	0.894	5.58526e-09	0.000104204
10	"0.0"	Ndufa5	-0.0819063	0.985	0.992	6.01086e-09	0.000112145
10	"0.0"	LOC103693330	-0.314011	0.659	0.752	6.1033e-09	0.000113869
10	"0.0"	Hspa1b	0.150138	0.152	0.05	6.84858e-09	0.000127774
10	"0.0"	Psmc4	-0.123593	0.596	0.634	7.03677e-09	0.000131285
10	"0.0"	LOC102552179	-0.124721	0.095	0.187	7.09618e-09	0.000132393
10	"0.0"	Fbxo41	-0.105535	0.598	0.624	7.25972e-09	0.000135445
10	"0.0"	Rps6ka4	-0.113375	0.408	0.469	7.81002e-09	0.000145712
10	"0.0"	Spred1	0.0315557	0.721	0.731	7.87872e-09	0.000146993
10	"0.0"	B3gat2	-0.0497593	0.289	0.32	8.19819e-09	0.000152954
10	"0.0"	Gtf2h5	-0.134314	0.815	0.841	8.66688e-09	0.000161698
10	"0.0"	Dmtn	-0.240591	0.721	0.819	8.90472e-09	0.000166135
10	"0.0"	Alcam	-0.05031	0.289	0.301	8.90923e-09	0.00016622
10	"0.0"	Adgrb1	-0.0944032	0.911	0.935	9.17974e-09	0.000171266
10	"0.0"	Mea1	-0.0988932	0.817	0.872	9.25202e-09	0.000172615
10	"0.0"	Syt11	-0.0392241	1	1	9.80457e-09	0.000182924
10	"0.0"	Ankrd13d	-0.0502564	0.414	0.453	9.87899e-09	0.000184312
10	"0.0"	Cnrip1	-0.170773	0.79	0.854	9.99045e-09	0.000186392
10	"0.0"	Zdhhc8	-0.20387	0.531	0.627	1.02143e-08	0.000190569
10	"0.0"	Cbr1	-0.014624	0.179	0.189	1.03914e-08	0.000193873
10	"0.0"	Ndufb10	-0.0950306	0.952	0.982	1.04704e-08	0.000195347
10	"0.0"	Tuba1a	-0.0139397	1	1	1.07658e-08	0.000200858
10	"0.0"	Dctn2	-0.0799241	0.912	0.918	1.1243e-08	0.00020976
10	"0.0"	Tmem163	-0.145405	0.37	0.412	1.17433e-08	0.000219095
10	"0.0"	Gng2	-0.0941191	0.739	0.731	1.21871e-08	0.000227375
10	"0.0"	Aacs	-0.0905041	0.452	0.504	1.22721e-08	0.000228961
10	"0.0"	Agpat1	-0.0546454	0.812	0.822	1.27117e-08	0.000237162
10	"0.0"	Pfkp	-0.132532	0.985	0.99	1.29963e-08	0.000242471
10	"0.0"	Qrich1	0.106441	0.379	0.305	1.31108e-08	0.000244607
10	"0.0"	Shank3	-0.00572536	0.185	0.199	1.35761e-08	0.00025329
10	"0.0"	Hs3st4	-0.11918	0.687	0.727	1.36424e-08	0.000254527
10	"0.0"	Arl2	-0.119598	0.72	0.78	1.37064e-08	0.000255721
10	"0.0"	LOC100910996	-0.105862	0.238	0.247	1.38158e-08	0.000257761
10	"0.0"	Cyp51	-0.127714	0.835	0.869	1.38501e-08	0.000258401
10	"0.0"	Abhd8	-0.0823076	0.931	0.943	1.38583e-08	0.000258555
10	"0.0"	Cap2	-0.136983	0.812	0.854	1.44824e-08	0.000270198
10	"0.0"	Rnf126	-0.0942913	0.592	0.649	1.45068e-08	0.000270654
10	"0.0"	Jund	0.107815	0.738	0.657	1.48027e-08	0.000276174
10	"0.0"	Rpl12	-0.00212128	0.994	0.996	1.50437e-08	0.00028067
10	"0.0"	Pdxp	-0.0105818	0.835	0.854	1.55137e-08	0.000289439
10	"0.0"	Zfp605	0.1139	0.623	0.565	1.57732e-08	0.00029428
10	"0.0"	Son	-0.000276599	0.851	0.873	1.57752e-08	0.000294318
10	"0.0"	Bnip3l	-0.0520664	0.858	0.872	1.5902e-08	0.000296683
10	"0.0"	Kctd17	-0.113916	0.717	0.765	1.75059e-08	0.000326607
10	"0.0"	Smg9	-0.0917063	0.265	0.33	1.7599e-08	0.000328344
10	"0.0"	Ptprs	-0.0265524	0.96	0.953	1.80949e-08	0.000337597
10	"0.0"	Id2	-0.104637	0.323	0.386	1.91695e-08	0.000357645
10	"0.0"	Rpl18	-0.0336484	0.988	0.993	1.95638e-08	0.000365001
10	"0.0"	Grik5	-0.11252	0.812	0.85	1.97623e-08	0.000368706
10	"0.0"	Sobp	-0.087684	0.659	0.692	1.98096e-08	0.000369588
10	"0.0"	RGD1563072	-0.0117846	0.65	0.664	1.99143e-08	0.000371541
10	"0.0"	Dio2	0.176066	0.386	0.286	2.01604e-08	0.000376132
10	"0.0"	Abi2	-0.0722539	0.514	0.571	2.03375e-08	0.000379437
10	"0.0"	LOC102546433	-0.133757	0.426	0.506	2.13007e-08	0.000397408
10	"0.0"	Atg2a	-0.0669916	0.276	0.329	2.15215e-08	0.000401526
10	"0.0"	Ptp4a2	-0.0199757	0.796	0.797	2.18086e-08	0.000406883
10	"0.0"	Kif1a	0.112665	0.996	0.994	2.2457e-08	0.000418981
10	"0.0"	Smap2	-0.0283852	0.838	0.852	2.26251e-08	0.000422116
10	"0.0"	Rprml	-0.0855769	0.694	0.716	2.30375e-08	0.00042981
10	"0.0"	Gadd45gip1	-0.0959409	0.768	0.781	2.37055e-08	0.000442273
10	"0.0"	Zer1	-0.0744582	0.769	0.819	2.37563e-08	0.000443222
10	"0.0"	Mapk8ip1	-0.177149	0.934	0.961	2.49711e-08	0.000465887
10	"0.0"	Scn2a	-0.0673882	0.937	0.933	2.52878e-08	0.000471795
10	"0.0"	Insig1	-0.124978	0.718	0.756	2.53155e-08	0.000472311
10	"0.0"	LOC100365839	0.0869712	0.176	0.124	2.56697e-08	0.00047892
10	"0.0"	Vgll4	-0.0856444	0.365	0.421	2.78246e-08	0.000519123
10	"0.0"	Col11a2	-0.0101787	0.361	0.361	2.84876e-08	0.000531493
10	"0.0"	Fam207a	-0.0390176	0.346	0.384	2.93541e-08	0.00054766
10	"0.0"	Nptx1	0.233953	0.993	0.979	2.95163e-08	0.000550686
10	"0.0"	Ppp1r14a	-0.0903363	0.815	0.809	3.20373e-08	0.00059772
10	"0.0"	Septin8	-0.0387088	0.964	0.964	3.26905e-08	0.000609906
10	"0.0"	Ube2m	-0.0515127	0.988	0.996	3.59094e-08	0.000669961
10	"0.0"	Atox1	-0.142653	0.891	0.911	3.62773e-08	0.000676826
10	"0.0"	Zswim8	-0.0690572	0.392	0.444	3.78625e-08	0.000706401
10	"0.0"	Srsf6	-0.0637923	0.44	0.486	3.99671e-08	0.000745666
10	"0.0"	Ids	0.152911	0.933	0.911	4.03308e-08	0.000752452
10	"0.0"	Snap47	-0.117709	0.513	0.574	4.1457e-08	0.000773464
10	"0.0"	Csnk2b	-0.159141	0.772	0.834	4.1569e-08	0.000775553
10	"0.0"	LOC120095637	0.0863853	0.122	0.065	4.178e-08	0.000779489
10	"0.0"	Gng4	-0.215047	0.264	0.414	4.2332e-08	0.000789789
10	"0.0"	Tagln3	-0.0976658	0.999	1	4.32039e-08	0.000806056
10	"0.0"	Map1a	-0.0159586	0.988	0.992	4.38778e-08	0.000818628
10	"0.0"	Acat2	-0.0596463	0.475	0.5	4.42037e-08	0.000824708
10	"0.0"	Gng3	-0.0910417	0.996	0.997	4.48418e-08	0.000836613
10	"0.0"	Prr13	-0.117342	0.151	0.233	4.61092e-08	0.000860259
10	"0.0"	Psmd7	-0.105388	0.781	0.819	4.6273e-08	0.000863315
10	"0.0"	Ppp6r1	-0.105309	0.592	0.662	4.65819e-08	0.000869079
10	"0.0"	Arl4d	-0.157198	0.387	0.489	4.76577e-08	0.000889149
10	"0.0"	Aco2	-0.112969	0.988	0.992	5.17151e-08	0.000964848
10	"0.0"	Lamtor2	-0.165187	0.942	0.967	5.22226e-08	0.000974318
10	"0.0"	Tpm3	-0.171204	0.829	0.875	5.27629e-08	0.000984398
10	"0.0"	Syt7	-0.163582	0.861	0.886	5.32146e-08	0.000992826
10	"0.0"	Them6	-0.130051	0.519	0.575	5.61796e-08	0.00104814
10	"0.0"	Chn1	-0.145607	0.999	0.999	5.66141e-08	0.00105625
10	"0.0"	Anapc11	-0.0915993	0.921	0.929	5.82847e-08	0.00108742
10	"0.0"	Arhgef25	-0.134313	0.486	0.563	6.45728e-08	0.00120474
10	"0.0"	Rbbp4	0.177195	0.547	0.444	6.46387e-08	0.00120596
10	"0.0"	Ckap4	-0.0869555	0.238	0.304	6.52181e-08	0.00121677
10	"0.0"	Camkv	-0.0746751	0.866	0.891	6.56046e-08	0.00122398
10	"0.0"	Enpp5	0.0244337	0.909	0.905	6.59767e-08	0.00123093
10	"0.0"	Usp2	-0.0693482	0.393	0.436	6.72377e-08	0.00125445
10	"0.0"	Gpm6b	0.141255	1	1	6.87148e-08	0.00128201
10	"0.0"	Nudt2	-0.0814504	0.49	0.531	6.88573e-08	0.00128467
10	"0.0"	Matk	-0.0719243	0.662	0.714	6.97083e-08	0.00130055
10	"0.0"	Atp5pd	-0.0534157	0.999	1	7.12979e-08	0.00133021
10	"0.0"	RGD1309540	-0.0799334	0.613	0.657	7.16362e-08	0.00133652
10	"0.0"	Sprn	-0.114437	0.481	0.51	7.27082e-08	0.00135652
10	"0.0"	LOC100909866	-0.104182	0.246	0.308	7.42678e-08	0.00138561
10	"0.0"	Syndig1l	-0.114194	0.08	0.15	7.62423e-08	0.00142245
10	"0.0"	Abhd17a	-0.0384848	0.876	0.883	7.79258e-08	0.00145386
10	"0.0"	Atp6v1e1	-0.0777785	0.999	1	7.83426e-08	0.00146164
10	"0.0"	Gabarap	-0.036236	0.955	0.967	7.98587e-08	0.00148992
10	"0.0"	Sec61a2	-0.049656	0.346	0.386	7.98871e-08	0.00149045
10	"0.0"	Rbck1	-0.0362763	0.396	0.407	8.07355e-08	0.00150628
10	"0.0"	Ppp2r1a	-0.176745	0.997	0.999	8.17102e-08	0.00152447
10	"0.0"	Apc2	-0.123512	0.63	0.684	8.48326e-08	0.00158272
10	"0.0"	Emc6	-0.0477732	0.675	0.702	8.656e-08	0.00161495
10	"0.0"	Cnih2	-0.0671942	0.96	0.974	8.89747e-08	0.00166
10	"0.0"	Polr3h	-0.0567752	0.268	0.313	8.9631e-08	0.00167225
10	"0.0"	LOC102553252	-0.193408	0.307	0.416	9.04156e-08	0.00168688
10	"0.0"	Kcnk4	-0.141924	0.161	0.256	9.11719e-08	0.00170099
10	"0.0"	Gpr88	-0.0233308	0.468	0.437	9.43627e-08	0.00176053
10	"0.0"	RGD1560394	-0.257665	0.911	0.946	9.59803e-08	0.0017907
10	"0.0"	Rn7sl1	0.0689883	0.106	0.06	9.66111e-08	0.00180247
10	"0.0"	Tubb3	-0.0413097	0.97	0.986	9.81136e-08	0.00183051
10	"0.0"	Dync1h1	-0.0566496	0.939	0.951	9.88647e-08	0.00184452
10	"0.0"	Ddx39b	-0.0778622	0.711	0.747	9.94523e-08	0.00185548
10	"0.0"	Pde1b	-0.160227	0.602	0.66	1.00567e-07	0.00187627
10	"0.0"	Serp2	-0.230477	0.934	0.957	1.09913e-07	0.00205065
10	"0.0"	Rheb	-0.252342	0.937	0.972	1.1134e-07	0.00207726
10	"0.0"	Crym	-0.213222	0.836	0.855	1.15836e-07	0.00216116
10	"0.0"	Ap3s2	-0.0641181	0.511	0.542	1.16003e-07	0.00216426
10	"0.0"	Adgrb2	-0.0809689	0.927	0.935	1.24389e-07	0.00232073
10	"0.0"	Tmem130	-0.0939945	0.976	0.975	1.2665e-07	0.0023629
10	"0.0"	Cacna2d1	-0.0390741	0.241	0.27	1.28279e-07	0.0023933
10	"0.0"	Txn2	-0.131135	0.687	0.76	1.30886e-07	0.00244195
10	"0.0"	Tesc	-0.0716301	0.687	0.717	1.35955e-07	0.00253652
10	"0.0"	Dpysl4	-0.105324	0.422	0.485	1.36952e-07	0.0025551
10	"0.0"	Garnl3	-0.161856	0.604	0.638	1.38152e-07	0.0025775
10	"0.0"	Polr2f	-0.113534	0.735	0.756	1.38364e-07	0.00258145
10	"0.0"	Nrsn1	0.220405	0.987	0.96	1.40785e-07	0.00262662
10	"0.0"	Dpm2	-0.0284604	0.666	0.671	1.4203e-07	0.00264986
10	"0.0"	Selenon	-0.0375249	0.367	0.389	1.45311e-07	0.00271108
10	"0.0"	Ei24	0.0194924	0.589	0.588	1.47156e-07	0.00274549
10	"0.0"	Ptma	0.0966785	0.985	0.989	1.53726e-07	0.00286807
10	"0.0"	Lss	-0.0636919	0.232	0.274	1.62281e-07	0.00302768
10	"0.0"	Amd1	-0.0988243	0.805	0.836	1.63848e-07	0.00305691
10	"0.0"	H3f3a	-0.192577	0.279	0.405	1.69448e-07	0.00316138
10	"0.0"	Prkag1	-0.0587986	0.505	0.553	1.71075e-07	0.00319174
10	"0.0"	Fkbp3	-0.0885022	0.976	0.993	1.71277e-07	0.00319551
10	"0.0"	LOC100912202	-0.163996	0.264	0.384	1.7208e-07	0.0032105
10	"0.0"	Glrx5	-0.121937	0.715	0.781	1.73254e-07	0.00323239
10	"0.0"	Mtss2	0.172842	0.466	0.351	1.78059e-07	0.00332204
10	"0.0"	Edil3	0.206481	0.858	0.772	1.82843e-07	0.0034113
10	"0.0"	Pfdn1	-0.067927	0.967	0.958	1.89474e-07	0.00353501
10	"0.0"	Zbtb7a	-0.0582836	0.617	0.628	1.90229e-07	0.00354911
10	"0.0"	RGD1311703	-0.100589	0.779	0.795	1.90354e-07	0.00355144
10	"0.0"	Snn	-0.19333	0.77	0.831	1.90619e-07	0.00355638
10	"0.0"	Scd2	-0.0195291	1	1	1.91732e-07	0.00357713
10	"0.0"	Ensa	-0.0180242	0.99	0.981	1.94742e-07	0.00363331
10	"0.0"	Stxbp3	-0.0478458	0.28	0.327	2.01156e-07	0.00375297
10	"0.0"	Ndufa8	-0.144479	0.994	1	2.04651e-07	0.00381818
10	"0.0"	Pou2f2	-0.0597455	0.164	0.203	2.09772e-07	0.00391372
10	"0.0"	Bola1	-0.0201654	0.41	0.447	2.13461e-07	0.00398254
10	"0.0"	Trafd1	-0.0605334	0.364	0.4	2.1438e-07	0.00399969
10	"0.0"	Aldh1a1	-0.197032	0.14	0.283	2.17366e-07	0.0040554
10	"0.0"	Bin1	0.0121832	0.955	0.961	2.17749e-07	0.00406254
10	"0.0"	Kifc2	-0.0721468	0.706	0.741	2.19215e-07	0.00408989
10	"0.0"	Map4	0.138185	0.94	0.939	2.31631e-07	0.00432154
10	"0.0"	Chchd4	-0.0583089	0.18	0.224	2.33653e-07	0.00435926
10	"0.0"	Nrxn3	-0.0532469	0.504	0.557	2.38647e-07	0.00445243
10	"0.0"	Ociad2	0.299608	0.769	0.632	2.43675e-07	0.00454624
10	"0.0"	Ncald	-0.0859971	0.991	0.996	2.4665e-07	0.00460175
10	"0.0"	Arrb2	-0.0697857	0.3	0.341	2.47484e-07	0.0046173
10	"0.0"	Nisch	-0.0612909	0.975	0.976	2.51625e-07	0.00469456
10	"0.0"	Rims1	-0.123347	0.824	0.864	2.57323e-07	0.00480087
10	"0.0"	Ogdh	-0.0501591	0.802	0.808	2.5765e-07	0.00480698
10	"0.0"	Ncl	0.137413	0.881	0.812	2.58384e-07	0.00482066
10	"0.0"	Jakmip2	-0.0910906	0.328	0.384	2.59619e-07	0.00484371
10	"0.0"	Atp1a1	-0.218891	0.994	0.999	2.62533e-07	0.00489808
10	"0.0"	Atcay	-0.0971451	0.665	0.714	2.63309e-07	0.00491256
10	"0.0"	Sgsm3	-0.089379	0.466	0.525	2.71141e-07	0.00505867
10	"0.0"	Cpt1c	-0.0807569	0.462	0.513	2.72241e-07	0.0050792
10	"0.0"	Lsm12	-0.0324432	0.66	0.657	2.73064e-07	0.00509455
10	"0.0"	Pet100	-0.0966733	0.766	0.816	2.7441e-07	0.00511966
10	"0.0"	Gstm1	-0.15749	0.709	0.774	2.75306e-07	0.00513638
10	"0.0"	Plekha2	-0.0444022	0.201	0.228	2.77584e-07	0.00517888
10	"0.0"	LOC102550180	-0.144056	0.466	0.518	2.86736e-07	0.00534964
10	"0.0"	Dnajc19	-0.0878284	0.797	0.82	2.88143e-07	0.00537589
10	"0.0"	Nedd8	-0.134835	0.993	0.992	2.90179e-07	0.00541388
10	"0.0"	Dusp8	-0.0157051	0.689	0.719	2.93198e-07	0.0054702
10	"0.0"	Arpc5l	-0.0765945	0.891	0.916	2.96053e-07	0.00552347
10	"0.0"	Ndufb8	-0.0744733	1	1	3.00903e-07	0.00561394
10	"0.0"	Serinc2	-0.0742988	0.322	0.366	3.07282e-07	0.00573296
10	"0.0"	Rtf1	-0.120846	0.568	0.641	3.09873e-07	0.0057813
10	"0.0"	Pde4a	-0.0889113	0.146	0.208	3.15435e-07	0.00588508
10	"0.0"	Txnl4a	-0.0436623	0.762	0.783	3.18411e-07	0.0059406
10	"0.0"	Vdac1	0.135978	0.863	0.811	3.22686e-07	0.00602036
10	"0.0"	LOC680491	-0.0814978	0.231	0.294	3.30587e-07	0.00616776
10	"0.0"	Eri3	-0.0506465	0.726	0.766	3.31098e-07	0.00617729
10	"0.0"	Trir	-0.0885243	0.554	0.589	3.39802e-07	0.00633969
10	"0.0"	Mark2	-0.105008	0.538	0.595	3.4386e-07	0.0064154
10	"0.0"	Cdk16	-0.0505478	0.785	0.806	3.44974e-07	0.00643617
10	"0.0"	Clpp	-0.156266	0.429	0.499	3.65149e-07	0.00681259
10	"0.0"	Bhmt	-0.118005	0.13	0.199	3.66124e-07	0.00683078
10	"0.0"	Ddx41	-0.10471	0.328	0.397	3.85532e-07	0.00719287
10	"0.0"	Podxl2	-0.0586405	0.706	0.723	3.87663e-07	0.00723263
10	"0.0"	Vsnl1	-0.0366847	1	1	3.88155e-07	0.0072418
10	"0.0"	Ppp1ca	-0.0973396	0.967	0.962	3.89503e-07	0.00726695
10	"0.0"	RGD1561113	-0.0792251	0.949	0.971	3.89951e-07	0.00727531
10	"0.0"	Kcnk2	-0.098379	0.438	0.496	3.94687e-07	0.00736368
10	"0.0"	Ctbp1	-0.0533703	0.912	0.918	3.97733e-07	0.00742051
10	"0.0"	Gnb4	-0.0326053	0.37	0.404	3.98649e-07	0.00743759
10	"0.0"	Prkaca	0.126868	0.805	0.713	4.14696e-07	0.00773698
10	"0.0"	Begain	-0.103544	0.428	0.499	4.22943e-07	0.00789084
10	"0.0"	LOC360479	0.0643023	0.159	0.134	4.28658e-07	0.00799748
10	"0.0"	Flywch1	-0.0984441	0.882	0.915	4.29874e-07	0.00802016
10	"0.0"	Dguok	-0.0459198	0.252	0.28	4.30833e-07	0.00803805
10	"0.0"	Ppp1r37	-0.148085	0.224	0.327	4.30921e-07	0.0080397
10	"0.0"	Dpp3	-0.0775803	0.11	0.16	4.35093e-07	0.00811753
10	"0.0"	Smim29	-0.115038	0.751	0.788	4.45755e-07	0.00831644
10	"0.0"	Diablo	-0.0703161	0.103	0.148	4.56874e-07	0.0085239
10	"0.0"	Psma3	-0.113349	0.572	0.6	4.59313e-07	0.00856941
10	"0.0"	Pip5k1c	-0.102372	0.885	0.891	4.6716e-07	0.0087158
10	"0.0"	Csad	-0.0841051	0.313	0.362	4.68279e-07	0.00873669
10	"0.0"	P2rx4	0.0390509	0.216	0.208	4.71248e-07	0.00879207
10	"0.0"	Sap18	-0.141549	0.56	0.652	4.74605e-07	0.00885471
10	"0.0"	Pgk1	-0.141279	0.999	1	4.83521e-07	0.00902105
10	"0.0"	Cplx1	-0.121757	0.985	0.99	4.96082e-07	0.00925539
10	"0.0"	Zmiz2	-0.144347	0.73	0.818	5.11233e-07	0.00953808
10	"0.0"	Neu2	-0.154237	0.142	0.265	5.16541e-07	0.0096371
10	"0.0"	Nf2	-0.0594513	0.455	0.481	5.40371e-07	0.0100817
10	"0.0"	Atp6v1b2	-0.0884527	0.999	0.999	5.46907e-07	0.0102036
10	"0.0"	Camta2	-0.12717	0.8	0.838	5.52152e-07	0.0103015
10	"0.0"	Mrps18a	-0.122559	0.663	0.721	5.59966e-07	0.0104473
10	"0.0"	Rab26	-0.037779	0.675	0.689	5.60606e-07	0.0104592
10	"0.0"	Tmem218	-0.11907	0.337	0.416	5.62616e-07	0.0104967
10	"0.0"	Klhdc3	-0.128594	0.882	0.896	5.85547e-07	0.0109245
10	"0.0"	Elavl4	-0.0822878	0.776	0.804	5.89505e-07	0.0109984
10	"0.0"	Prcc	-0.0782013	0.431	0.493	5.92979e-07	0.0110632
10	"0.0"	Map1lc3b	-0.0595932	0.96	0.965	5.99177e-07	0.0111788
10	"0.0"	Grik4	0.151891	0.542	0.468	6.05167e-07	0.0112906
10	"0.0"	Srrm2	-0.0314741	0.844	0.87	6.26215e-07	0.0116833
10	"0.0"	Dpp9	-0.0430729	0.493	0.511	6.28211e-07	0.0117205
10	"0.0"	Rab10	-0.14392	0.639	0.669	6.43846e-07	0.0120122
10	"0.0"	Plat	0.208647	0.423	0.292	6.46026e-07	0.0120529
10	"0.0"	Lmo2	-0.0623248	0.186	0.228	6.46824e-07	0.0120678
10	"0.0"	Ywhaq	-0.0182044	0.999	0.999	6.51811e-07	0.0121608
10	"0.0"	Mvk	-0.042672	0.367	0.382	6.69064e-07	0.0124827
10	"0.0"	Kcnh3	-0.0904265	0.568	0.614	6.70894e-07	0.0125169
10	"0.0"	Lmo3	-0.080116	0.759	0.78	6.85249e-07	0.0127847
10	"0.0"	Kif5c	0.123952	0.952	0.932	6.87795e-07	0.0128322
10	"0.0"	Ndufb11	-0.16124	0.954	0.974	6.93433e-07	0.0129374
10	"0.0"	Phf24	-0.0996406	0.863	0.887	6.97813e-07	0.0130191
10	"0.0"	Lamtor4	-0.0789914	0.797	0.829	7.13878e-07	0.0133188
10	"0.0"	Mrps34	-0.136056	0.674	0.73	7.40603e-07	0.0138174
10	"0.0"	Rala	-0.0473874	0.723	0.726	7.6688e-07	0.0143077
10	"0.0"	Fgf13	-0.165363	0.718	0.78	7.89179e-07	0.0147237
10	"0.0"	Abracl	-0.0871342	0.44	0.496	7.93221e-07	0.0147991
10	"0.0"	Akt1s1	-0.0737856	0.437	0.474	7.9794e-07	0.0148872
10	"0.0"	Sem1	-0.172011	0.961	0.974	7.99728e-07	0.0149205
10	"0.0"	Msmo1	-0.0219772	0.841	0.841	8.05448e-07	0.0150272
10	"0.0"	Ptdss2	-0.0967845	0.474	0.532	8.13792e-07	0.0151829
10	"0.0"	Eloc	-0.0849778	0.803	0.82	8.19923e-07	0.0152973
10	"0.0"	Cd63	0.219252	0.762	0.656	8.20432e-07	0.0153068
10	"0.0"	LOC108348108	0.0995706	0.118	0.052	8.30466e-07	0.015494
10	"0.0"	Gal3st3	-0.0883157	0.313	0.365	8.36525e-07	0.015607
10	"0.0"	Sh3bgrl3	-0.0284604	0.931	0.964	8.43204e-07	0.0157317
10	"0.0"	Hpcal4	-0.153629	0.954	0.947	8.50357e-07	0.0158651
10	"0.0"	Mdk	-0.0388136	0.48	0.521	8.62572e-07	0.016093
10	"0.0"	Tmem25	-0.0876082	0.432	0.501	8.64e-07	0.0161197
10	"0.0"	Atp6v1f	-0.0541401	0.99	0.997	8.73348e-07	0.0162941
10	"0.0"	Zfp560	-0.0802177	0.198	0.251	8.85394e-07	0.0165188
10	"0.0"	Txndc15	-0.0459098	0.689	0.727	8.90489e-07	0.0166139
10	"0.0"	Cops4	-0.112252	0.568	0.632	8.98417e-07	0.0167618
10	"0.0"	Magi2	-0.0807117	0.094	0.145	9.29113e-07	0.0173345
10	"0.0"	Abcc1	-0.0582471	0.088	0.131	9.35127e-07	0.0174467
10	"0.0"	Dtnb	-0.119048	0.475	0.519	9.4026e-07	0.0175424
10	"0.0"	Smdt1	-0.0931829	0.979	0.987	9.43155e-07	0.0175964
10	"0.0"	Dusp26	0.0102671	0.645	0.659	9.54528e-07	0.0178086
10	"0.0"	Actr3b	-0.104454	0.663	0.691	9.61214e-07	0.0179334
10	"0.0"	Syt5	-0.135835	0.839	0.869	9.76231e-07	0.0182135
10	"0.0"	Otof	-0.157475	0.042	0.153	9.83774e-07	0.0183543
10	"0.0"	Tcf4	-0.0314166	0.921	0.894	9.93588e-07	0.0185374
10	"0.0"	Snap25	-0.159012	1	1	9.95135e-07	0.0185662
10	"0.0"	Fabp3	-0.132857	0.773	0.818	1.01048e-06	0.0188525
10	"0.0"	Mgat5b	-0.141443	0.197	0.297	1.01175e-06	0.0188762
10	"0.0"	App	-0.108614	1	1	1.03636e-06	0.0193354
10	"0.0"	Atp5po	-0.102435	1	1	1.04321e-06	0.0194632
10	"0.0"	Scn4b	-0.214563	0.425	0.542	1.07182e-06	0.019997
10	"0.0"	RGD1562987	-0.0602414	0.876	0.898	1.0899e-06	0.0203342
10	"0.0"	Vps52	-0.122595	0.367	0.448	1.10053e-06	0.0205325
10	"0.0"	Qk	0.126763	0.973	0.954	1.13781e-06	0.0212281
10	"0.0"	Lmf1	-0.0557704	0.167	0.22	1.13814e-06	0.0212343
10	"0.0"	Rangap1	-0.00796439	0.838	0.852	1.14042e-06	0.0212769
10	"0.0"	Oaz2	-0.0682317	0.787	0.825	1.14526e-06	0.021367
10	"0.0"	Dnm1	-0.180765	1	1	1.14626e-06	0.0213857
10	"0.0"	Hs3st1	-0.039315	0.402	0.412	1.14638e-06	0.021388
10	"0.0"	Pam16	-0.107358	0.881	0.907	1.14715e-06	0.0214024
10	"0.0"	Cnbp	-0.052751	0.943	0.957	1.16336e-06	0.0217048
10	"0.0"	Prkar1b	-0.0922977	0.988	0.994	1.21083e-06	0.0225905
10	"0.0"	Mien1	-0.0614875	0.878	0.869	1.2154e-06	0.0226758
10	"0.0"	Dpf1	-0.134566	0.572	0.625	1.21961e-06	0.0227543
10	"0.0"	Tomm40	-0.05321	0.645	0.68	1.23115e-06	0.0229696
10	"0.0"	Fus	0.0733006	0.808	0.762	1.26228e-06	0.0235503
10	"0.0"	Bcat1	-0.0149054	1	1	1.2736e-06	0.0237616
10	"0.0"	Olig1	-0.00932897	0.869	0.83	1.29001e-06	0.0240677
10	"0.0"	Ncbp2as2	-0.081862	0.811	0.834	1.2943e-06	0.0241477
10	"0.0"	LOC100909694	-0.0754778	0.104	0.164	1.30874e-06	0.0244172
10	"0.0"	Fcho1	-0.0593543	0.44	0.486	1.32747e-06	0.0247667
10	"0.0"	Midn	0.0775535	0.392	0.338	1.39257e-06	0.0259812
10	"0.0"	Pak6	-0.0668293	0.355	0.421	1.3954e-06	0.026034
10	"0.0"	Cltb	-0.160185	0.882	0.928	1.40248e-06	0.0261661
10	"0.0"	Tomm22	-0.0340576	0.766	0.773	1.41942e-06	0.0264822
10	"0.0"	Rps6kb2	-0.0504276	0.238	0.28	1.42275e-06	0.0265443
10	"0.0"	Phf1	-0.0768041	0.186	0.249	1.46877e-06	0.0274029
10	"0.0"	Dkc1	-0.0463325	0.458	0.476	1.47337e-06	0.0274886
10	"0.0"	Atp5f1e	-0.0365478	1	1	1.48643e-06	0.0277324
10	"0.0"	Fdps	-0.0601911	0.86	0.861	1.53203e-06	0.0285831
10	"0.0"	Slc25a28	-0.118058	0.393	0.453	1.59931e-06	0.0298384
10	"0.0"	Rpl4	0.0901698	0.999	1	1.62167e-06	0.0302555
10	"0.0"	RT1-A2	0.318186	0.28	0.067	1.65474e-06	0.0308725
10	"0.0"	Grina	-0.0640016	0.997	0.994	1.68234e-06	0.0313873
10	"0.0"	Mapre3	-0.163184	0.829	0.861	1.69168e-06	0.0315617
10	"0.0"	Serinc3	-0.0617659	0.909	0.939	1.71118e-06	0.0319254
10	"0.0"	Tmem11	-0.129768	0.449	0.54	1.73359e-06	0.0323437
10	"0.0"	Prkce	-0.0825446	0.063	0.12	1.76097e-06	0.0328545
10	"0.0"	Ppp1r15a	-0.0399926	0.195	0.228	1.82282e-06	0.0340084
10	"0.0"	Atp2b1	-0.0449126	0.997	0.994	1.83121e-06	0.0341649
10	"0.0"	Ap2s1	-0.104595	0.954	0.967	1.86307e-06	0.0347593
10	"0.0"	Rabl6	-0.0867535	0.703	0.759	1.86817e-06	0.0348545
10	"0.0"	Mfrp	-0.103608	0.052	0.123	1.87099e-06	0.0349071
10	"0.0"	Foxp2	-0.0881656	0.385	0.464	1.88751e-06	0.0352153
10	"0.0"	Rap1gap2	0.103375	0.79	0.758	1.92585e-06	0.0359306
10	"0.0"	Gabrb2	-0.14197	0.818	0.862	2.0034e-06	0.0373775
10	"0.0"	Adipor2	-0.0202993	0.225	0.233	2.01205e-06	0.0375388
10	"0.0"	Zfp580	-0.111822	0.37	0.433	2.01344e-06	0.0375647
10	"0.0"	Guk1	-0.187896	0.976	0.993	2.06321e-06	0.0384933
10	"0.0"	Polr3gl	-0.0803751	0.18	0.242	2.13347e-06	0.0398041
10	"0.0"	Acss2	-0.00488595	0.486	0.482	2.15689e-06	0.0402412
10	"0.0"	Plekhb2	0.0741067	0.924	0.907	2.17644e-06	0.0406058
10	"0.0"	Cpeb4	0.143063	0.739	0.673	2.20756e-06	0.0411865
10	"0.0"	Pmm2	-0.0489466	0.216	0.259	2.21542e-06	0.0413331
10	"0.0"	Eif4g3	-0.00659163	0.614	0.618	2.21854e-06	0.0413913
10	"0.0"	LOC691658	-0.0423842	0.261	0.295	2.2279e-06	0.041566
10	"0.0"	Ccdc107	-0.0388074	0.604	0.602	2.23967e-06	0.0417855
10	"0.0"	Ppp1r12c	-0.0394561	0.647	0.675	2.34816e-06	0.0438096
10	"0.0"	Far2	-0.12933	0.405	0.472	2.37125e-06	0.0442404
10	"0.0"	Kcna6	0.0187597	0.809	0.795	2.38908e-06	0.044573
10	"0.0"	Nwd1	-0.0440457	0.104	0.132	2.43632e-06	0.0454544
10	"0.0"	Ndufb5	-0.0649754	0.997	0.994	2.43903e-06	0.0455049
10	"0.0"	Stx8	-0.0649928	0.537	0.561	2.44846e-06	0.0456809
10	"0.0"	Egr2	0.135871	0.358	0.277	2.48397e-06	0.0463434
10	"0.0"	LOC100910788	-0.0369121	0.994	0.999	2.49482e-06	0.0465459
10	"0.0"	Ptges2	-0.0812991	0.434	0.493	2.53497e-06	0.0472949
10	"0.0"	Ccdc124	-0.0973261	0.772	0.82	2.56805e-06	0.047912
10	"0.0"	Dynlrb1	-0.136449	0.991	0.997	2.60136e-06	0.0485337
10	"0.0"	Tubb4a	-0.0794532	0.999	1	2.61263e-06	0.0487439
10	"0.0"	Nhp2	-0.0622193	0.72	0.723	2.61539e-06	0.0487953
10	"0.0"	Trmt61a	-0.0746445	0.331	0.379	2.62411e-06	0.0489581
10	"0.0"	Slc39a12	-0.0494139	0.121	0.162	2.64844e-06	0.049412
10	"0.0"	Slc20a2	-0.0248956	0.404	0.426	2.67007e-06	0.0498156
10	"0.0"	Wscd2	-0.118605	0.274	0.354	2.67798e-06	0.0499631
10	"0.0"	Trnv	1.67595	0.857	0.806	0	0
10	"0.0"	Trnq	1.66834	0.805	0.781	0	0
10	"0.0"	Trnm	1.42713	0.875	0.851	0	0
10	"0.0"	Trna	1.39554	0.794	0.72	0	0
10	"0.0"	Trnn	1.75907	0.943	0.937	0	0
10	"0.0"	Trnd	1.63622	0.942	0.929	0	0
10	"0.0"	Trnk	1.74819	0.972	0.972	0	0
10	"0.0"	Trng	1.51284	0.687	0.5	0	0
10	"0.0"	Trnh	1.65965	0.993	0.99	0	0
10	"0.0"	Trns2	1.72723	0.876	0.865	0	0
10	"0.0"	Trne	1.32678	0.689	0.558	0	0
10	"0.0"	Trnp	1.92704	0.754	0.74	0	0
20	"0.0"	Camk2n1	-0.52541	0.749	0.871	0	0
20	"0.0"	Rplp1	-0.408999	1	1	2.31031e-252	4.31035e-248
20	"0.0"	Trnk	0.823433	0.954	0.956	6.70773e-249	1.25146e-244
20	"0.0"	Trnn	0.996319	0.916	0.88	9.61744e-221	1.79433e-216
20	"0.0"	Trnh	0.950822	0.992	0.99	1.08386e-217	2.02216e-213
20	"0.0"	Rps23	-0.423206	1	1	1.88387e-162	3.51474e-158
20	"0.0"	Calm1	-0.15289	1	1	6.83561e-154	1.27532e-149
20	"0.0"	Trnd	0.777912	0.904	0.887	3.98805e-133	7.44051e-129
20	"0.0"	Trnp	0.731121	0.778	0.683	5.25255e-129	9.79969e-125
20	"0.0"	Ppia	-1.15414	0.975	1	3.5433e-124	6.61074e-120
20	"0.0"	Rps26	-0.076539	0.999	1	1.56745e-122	2.92439e-118
20	"0.0"	Trnv	0.76587	0.846	0.745	1.08066e-113	2.01619e-109
20	"0.0"	Aldoa	0.0976423	1	1	7.44875e-110	1.38971e-105
20	"0.0"	Hsp90aa1	0.0268038	0.763	0.797	2.38667e-109	4.45281e-105
20	"0.0"	Trns2	0.702603	0.845	0.775	7.45351e-108	1.3906e-103
20	"0.0"	Rps8	-0.0784921	1	1	4.68594e-107	8.74255e-103
20	"0.0"	Hspa8	-0.477987	0.999	0.999	3.29762e-104	6.15236e-100
20	"0.0"	LOC103690996	-0.422554	0.866	0.963	4.99543e-101	9.31998e-97
20	"0.0"	Rpl9	-0.150701	1	1	1.34495e-99	2.50928e-95
20	"0.0"	Tuba1b	0.423784	1	0.999	9.11959e-94	1.70144e-89
20	"0.0"	Rpl27a	-0.183932	1	1	5.31978e-90	9.92512e-86
20	"0.0"	Npas4	0.470573	0.666	0.477	6.0325e-89	1.12548e-84
20	"0.0"	Trnm	0.649115	0.862	0.808	1.88243e-86	3.51206e-82
20	"0.0"	Gapdh	0.0428905	1	1	6.57898e-86	1.22744e-81
20	"0.0"	Klf9	-0.11871	0.595	0.62	2.53332e-83	4.72642e-79
20	"0.0"	Trnq	0.664558	0.777	0.679	4.26014e-83	7.94814e-79
20	"0.0"	Clu	0.386044	1	0.999	1.0489e-82	1.95693e-78
20	"0.0"	Basp1	-0.0948203	1	1	1.07055e-81	1.99733e-77
20	"0.0"	Rps20	-0.298923	0.989	1	1.19453e-81	2.22863e-77
20	"0.0"	Rps7	-0.255194	1	1	1.6878e-79	3.14892e-75
20	"0.0"	Rpl17	-0.168291	0.999	1	2.41743e-79	4.51019e-75
20	"0.0"	Gfap	1.03958	0.906	0.685	1.67977e-78	3.13396e-74
20	"0.0"	Atp2b1	-0.018494	0.983	0.985	4.23418e-73	7.89971e-69
20	"0.0"	Rps29	0.576256	1	1	7.71071e-72	1.43859e-67
20	"0.0"	Tma7	-0.692879	0.803	0.964	2.90423e-71	5.41842e-67
20	"0.0"	Zwint	0.11765	1	1	1.60651e-70	2.99727e-66
20	"0.0"	Trna	0.570495	0.735	0.599	2.49219e-70	4.64968e-66
20	"0.0"	mt-Rnr2	-0.0765574	1	1	4.70993e-68	8.78731e-64
20	"0.0"	Trng	0.461466	0.677	0.588	8.29874e-66	1.5483e-61
20	"0.0"	Ftl1	-0.938861	0.742	0.953	1.23886e-65	2.31134e-61
20	"0.0"	Gria2	-0.107388	0.965	0.982	2.36086e-65	4.40466e-61
20	"0.0"	Trne	0.525019	0.619	0.5	2.42944e-64	4.5326e-60
20	"0.0"	Sgk1	-0.463785	0.698	0.793	8.82989e-64	1.64739e-59
20	"0.0"	Cox7c	-0.108194	1	1	2.29109e-63	4.2745e-59
20	"0.0"	Atp5me	0.517897	1	0.999	5.81307e-63	1.08454e-58
20	"0.0"	Celf4	-0.0646744	0.972	0.977	6.03461e-63	1.12588e-58
20	"0.0"	Ppp3ca	-0.108526	1	0.999	5.33014e-61	9.94444e-57
20	"0.0"	Atp1a3	0.168679	0.997	0.995	2.02534e-60	3.77867e-56
20	"0.0"	Rps15a	-0.0938746	1	1	3.12973e-59	5.83914e-55
20	"0.0"	Actb	0.236836	1	1	9.81644e-59	1.83145e-54
20	"0.0"	Slc17a7	0.101555	1	1	1.85704e-58	3.46468e-54
20	"0.0"	Arc	0.283289	0.955	0.885	2.6323e-58	4.91107e-54
20	"0.0"	Fau	-0.208317	1	1	6.24419e-58	1.16498e-53
20	"0.0"	Btg2	0.0221363	0.633	0.496	1.52513e-54	2.84543e-50
20	"0.0"	Prnp	0.232663	1	1	4.90462e-54	9.15055e-50
20	"0.0"	Celf2	-0.0934023	0.749	0.79	1.03977e-53	1.93989e-49
20	"0.0"	Eif1	-0.51025	0.985	0.999	2.75589e-52	5.14166e-48
20	"0.0"	Syn1	0.148033	0.993	0.99	1.56324e-51	2.91654e-47
20	"0.0"	Trnl1	0.478447	0.634	0.482	1.68958e-51	3.15225e-47
20	"0.0"	Eef1a2	0.087504	0.972	0.974	5.63273e-51	1.0509e-46
20	"0.0"	Gadd45g	0.186341	0.594	0.471	5.6425e-51	1.05272e-46
20	"0.0"	Ywhag	0.147473	1	0.999	4.32762e-50	8.07403e-46
20	"0.0"	Ywhah	0.187918	1	1	7.57395e-48	1.41307e-43
20	"0.0"	Dstnl1	0.525877	0.436	0.152	6.6841e-46	1.24705e-41
20	"0.0"	LOC102557111	-0.0307118	0.723	0.714	7.8115e-45	1.45739e-40
20	"0.0"	Selenow	-0.428028	1	1	1.05845e-44	1.97475e-40
20	"0.0"	Rpl35	-0.0895536	1	1	1.97239e-44	3.67988e-40
20	"0.0"	Aplp1	0.0574658	0.999	1	4.43298e-44	8.27062e-40
20	"0.0"	Pabpc1	-0.0455097	0.479	0.543	1.48966e-42	2.77926e-38
20	"0.0"	Rps3a	-0.11897	0.999	1	2.38177e-42	4.44367e-38
20	"0.0"	Cpe	0.177987	1	1	2.95991e-42	5.5223e-38
20	"0.0"	Ncdn	0.0762734	0.994	1	1.54375e-41	2.88017e-37
20	"0.0"	Snhg11	-0.0121041	0.455	0.467	5.60462e-41	1.04565e-36
20	"0.0"	Junb	0.271906	0.936	0.83	1.97504e-40	3.68484e-36
20	"0.0"	Psap	0.159473	1	1	3.90794e-40	7.29105e-36
20	"0.0"	Rpl13	-0.105416	1	0.999	5.20472e-40	9.71045e-36
20	"0.0"	Rpl41	-0.0313768	1	1	9.17395e-40	1.71158e-35
20	"0.0"	Uchl1	0.0778681	1	1	9.30309e-40	1.73568e-35
20	"0.0"	Apoe	0.111383	1	1	1.15539e-39	2.15561e-35
20	"0.0"	Etv5	-0.324374	0.616	0.764	8.57691e-39	1.60019e-34
20	"0.0"	Cox7a2	-0.362657	0.997	1	2.06619e-38	3.85489e-34
20	"0.0"	Tcf4	0.0589376	0.869	0.846	2.20719e-38	4.11796e-34
20	"0.0"	Atp5f1b	0.110621	1	1	5.41736e-38	1.01072e-33
20	"0.0"	Rpl38	0.324933	1	0.996	5.14755e-37	9.60379e-33
20	"0.0"	Gabrb2	-0.184621	0.82	0.861	5.32037e-37	9.92621e-33
20	"0.0"	Nr4a1	0.163746	0.915	0.791	6.57713e-37	1.22709e-32
20	"0.0"	Rpl32	-0.311848	1	1	8.67673e-37	1.61882e-32
20	"0.0"	LOC100363268	-0.693819	0.327	0.706	1.31225e-36	2.44826e-32
20	"0.0"	Rps14	-0.0928235	0.999	0.997	1.82278e-36	3.40077e-32
20	"0.0"	Nrxn3	-0.106883	0.416	0.495	2.3729e-36	4.42712e-32
20	"0.0"	Trni	0.34834	0.436	0.266	4.33275e-36	8.08362e-32
20	"0.0"	Gap43	-0.11493	0.99	0.995	5.24762e-36	9.79048e-32
20	"0.0"	Trnc	0.372514	0.486	0.338	1.13377e-35	2.11527e-31
20	"0.0"	Rps27a	-0.0625279	1	1	4.48666e-35	8.37076e-31
20	"0.0"	LOC100360413	0.332662	0.959	0.839	5.60126e-35	1.04503e-30
20	"0.0"	Vamp2	0.0889147	1	1	4.59952e-34	8.58132e-30
20	"0.0"	Calm2	-0.134442	1	1	1.21857e-33	2.27349e-29
20	"0.0"	Peg3	-0.0549205	0.906	0.929	1.64763e-33	3.07398e-29
20	"0.0"	Eno2	0.210633	1	1	4.01999e-33	7.5001e-29
20	"0.0"	Rpl23	-0.0480431	1	1	1.02249e-32	1.90765e-28
20	"0.0"	Homer1	-0.160645	0.701	0.771	2.63067e-32	4.90803e-28
20	"0.0"	Sparcl1	0.113504	1	1	3.22977e-32	6.02579e-28
20	"0.0"	Tubb2a	0.209509	1	1	2.15137e-31	4.0138e-27
20	"0.0"	Fth1	-0.0917591	1	1	2.42676e-31	4.52762e-27
20	"0.0"	Trnt	0.363378	0.529	0.37	4.85832e-31	9.06417e-27
20	"0.0"	LOC102546698	0.447332	0.575	0.341	9.60023e-31	1.79112e-26
20	"0.0"	Rpl26	-0.116624	1	1	1.10419e-30	2.06009e-26
20	"0.0"	Dnm1	0.105418	1	1	1.3364e-30	2.49333e-26
20	"0.0"	Tuba1a	0.101385	1	1	2.39137e-30	4.46158e-26
20	"0.0"	B2m	0.416864	0.989	0.953	4.21013e-30	7.85484e-26
20	"0.0"	Scd2	0.140179	1	1	8.19694e-30	1.5293e-25
20	"0.0"	Dusp1	-0.0899588	0.915	0.835	8.68315e-30	1.62002e-25
20	"0.0"	Rps12	-0.104005	0.996	1	1.20831e-29	2.25435e-25
20	"0.0"	Rbfox1	-0.103718	0.933	0.973	2.54863e-29	4.75499e-25
20	"0.0"	Snap25	-0.148388	1	1	4.96182e-29	9.25726e-25
20	"0.0"	Ckb	0.0388201	1	1	5.01189e-29	9.35068e-25
20	"0.0"	Rpl24	-0.081104	1	1	8.24132e-29	1.53758e-24
20	"0.0"	Ier2	0.159494	0.568	0.433	1.28077e-28	2.38954e-24
20	"0.0"	Rps10	-0.0923719	0.996	0.996	1.32061e-28	2.46386e-24
20	"0.0"	Gnas	-0.0586345	1	1	1.61186e-28	3.00724e-24
20	"0.0"	Ccn1	0.192682	0.3	0.199	2.73036e-28	5.09403e-24
20	"0.0"	Pkm	0.443177	0.996	0.974	6.58636e-28	1.22882e-23
20	"0.0"	Galnt9	-0.306069	0.712	0.83	7.92389e-28	1.47836e-23
20	"0.0"	Atp6v0c	0.0283673	1	1	9.4569e-28	1.76437e-23
20	"0.0"	Sec62	0.0536134	0.944	0.924	9.91413e-28	1.84968e-23
20	"0.0"	Cacng2	-0.108196	0.32	0.393	3.0435e-27	5.67825e-23
20	"0.0"	Prkar1b	0.152062	0.997	0.995	4.81375e-27	8.98102e-23
20	"0.0"	Eno1	0.136741	0.999	0.996	6.21365e-27	1.15928e-22
20	"0.0"	Ank3	0.0534602	0.943	0.931	9.20111e-27	1.71665e-22
20	"0.0"	Qdpr	0.309617	0.947	0.929	1.53605e-26	2.8658e-22
20	"0.0"	Arf3	0.161608	0.999	0.999	5.6934e-26	1.06222e-21
20	"0.0"	Rpl22l1	-0.1035	0.985	0.988	5.89264e-26	1.09939e-21
20	"0.0"	Clstn2	0.308821	0.83	0.755	6.9512e-26	1.29689e-21
20	"0.0"	Septin7	-0.0588994	0.969	0.964	7.93256e-26	1.47998e-21
20	"0.0"	Dlgap1	-0.0274614	0.904	0.934	8.83075e-26	1.64755e-21
20	"0.0"	LOC100363502	-0.412788	0.785	0.902	8.83454e-26	1.64826e-21
20	"0.0"	Gstp1	0.162654	0.955	0.927	1.51716e-25	2.83056e-21
20	"0.0"	Nr4a2	-0.257625	0.55	0.624	1.90983e-25	3.56316e-21
20	"0.0"	Rpl14	-0.0506105	1	1	2.30082e-25	4.29263e-21
20	"0.0"	Kif1b	0.14553	0.997	0.984	4.21266e-25	7.85955e-21
20	"0.0"	App	-0.0586011	1	1	4.55884e-25	8.50542e-21
20	"0.0"	Rpl34	0.0163261	1	1	4.70164e-25	8.77185e-21
20	"0.0"	Matr3	-0.192445	0.5	0.593	6.32361e-25	1.1798e-20
20	"0.0"	Tpt1	-0.0415737	1	1	1.27419e-24	2.37725e-20
20	"0.0"	Slc22a17	0.0448464	1	1	4.58216e-24	8.54893e-20
20	"0.0"	Fscn1	0.318576	0.872	0.794	4.59959e-24	8.58146e-20
20	"0.0"	Ndufa13	-0.165622	0.987	0.999	6.90273e-24	1.28784e-19
20	"0.0"	Ifi27	0.227925	0.962	0.951	1.33832e-23	2.49691e-19
20	"0.0"	Tomm5	-0.149752	0.806	0.865	1.73924e-23	3.2449e-19
20	"0.0"	Rpl19	-0.0501197	1	1	3.00945e-23	5.61473e-19
20	"0.0"	Neto1	-0.153152	0.743	0.772	3.0456e-23	5.68217e-19
20	"0.0"	Rps28	0.533042	1	0.99	4.00371e-23	7.46973e-19
20	"0.0"	Capns1	0.0939543	0.979	0.978	4.18011e-23	7.79882e-19
20	"0.0"	Gnao1	-0.00748302	0.994	0.996	4.96739e-23	9.26765e-19
20	"0.0"	Rpl30	-0.127029	0.994	0.986	6.89428e-23	1.28627e-18
20	"0.0"	Ubc	-0.0122706	1	1	9.95187e-23	1.85672e-18
20	"0.0"	LOC103693330	-0.747305	0.772	0.935	1.19441e-22	2.22841e-18
20	"0.0"	Sema4a	0.272039	0.585	0.442	2.05401e-22	3.83216e-18
20	"0.0"	Mbnl2	-0.112863	0.844	0.88	2.46717e-22	4.60301e-18
20	"0.0"	Stxbp1	0.143625	0.993	0.996	3.93862e-22	7.34829e-18
20	"0.0"	LOC102550180	0.0373092	0.446	0.467	5.63931e-22	1.05213e-17
20	"0.0"	Pfkp	0.138005	0.99	0.992	5.70992e-22	1.0653e-17
20	"0.0"	Ntm	0.0762711	0.813	0.786	6.17635e-22	1.15232e-17
20	"0.0"	Hsp90ab1	-0.309015	1	1	6.32089e-22	1.17929e-17
20	"0.0"	Gpx4	-0.155831	0.999	1	8.14629e-22	1.51985e-17
20	"0.0"	Rpl12	-0.0983903	0.994	0.995	9.27444e-22	1.73033e-17
20	"0.0"	Arl4d	0.268769	0.624	0.508	1.93485e-21	3.60986e-17
20	"0.0"	Tspan7	0.061158	1	1	2.9806e-21	5.56091e-17
20	"0.0"	Kif5a	-0.143966	0.494	0.567	3.37294e-21	6.2929e-17
20	"0.0"	Doc2a	0.236094	0.626	0.551	3.88047e-21	7.23979e-17
20	"0.0"	Kcnd2	0.0141118	0.307	0.321	6.62983e-21	1.23693e-16
20	"0.0"	Trnr	0.21396	0.313	0.187	7.25259e-21	1.35311e-16
20	"0.0"	Dpysl2	0.125158	0.996	1	1.24549e-20	2.32372e-16
20	"0.0"	Dynll2	0.131353	0.989	0.989	1.93127e-20	3.60317e-16
20	"0.0"	Rpl6	0.0165151	0.996	1	2.33374e-20	4.35405e-16
20	"0.0"	Camta1	0.0806644	0.919	0.872	2.68825e-20	5.01548e-16
20	"0.0"	Scn2a	-0.0307221	0.916	0.918	3.34758e-20	6.24558e-16
20	"0.0"	Tagln3	0.0884022	0.999	1	3.70654e-20	6.91529e-16
20	"0.0"	Gpi	0.00856685	1	0.996	3.79525e-20	7.08079e-16
20	"0.0"	Spop	-0.0461193	0.797	0.78	5.28968e-20	9.86896e-16
20	"0.0"	Pea15	0.151619	0.985	0.973	7.90269e-20	1.47441e-15
20	"0.0"	Atp1b2	0.296997	0.781	0.692	8.31411e-20	1.55116e-15
20	"0.0"	Trnw	0.210872	0.349	0.238	9.59771e-20	1.79064e-15
20	"0.0"	Syp	0.120223	1	0.999	1.36354e-19	2.54395e-15
20	"0.0"	Son	-0.00852856	0.869	0.85	1.65836e-19	3.094e-15
20	"0.0"	Rps16	-0.151805	1	1	1.66637e-19	3.10895e-15
20	"0.0"	Pja2	-0.0671743	0.997	0.996	2.21667e-19	4.13564e-15
20	"0.0"	Amph	0.292609	0.915	0.857	2.39739e-19	4.47282e-15
20	"0.0"	Fkbp2	-0.230489	0.912	0.946	3.44747e-19	6.43194e-15
20	"0.0"	Ttc3	-0.0958068	1	0.999	3.87402e-19	7.22776e-15
20	"0.0"	Rps25	-0.491339	0.941	0.989	4.09467e-19	7.63944e-15
20	"0.0"	Atp1a2	0.143606	0.994	0.992	4.89178e-19	9.12659e-15
20	"0.0"	Gnaq	-0.029931	0.858	0.878	5.67352e-19	1.05851e-14
20	"0.0"	Cycs	0.0941348	0.703	0.749	6.30528e-19	1.17638e-14
20	"0.0"	Ndufc1	-0.117118	0.982	0.977	8.05129e-19	1.50213e-14
20	"0.0"	Tmem176b	0.322808	0.631	0.479	8.39741e-19	1.56671e-14
20	"0.0"	Vamp1	0.213652	0.75	0.663	1.18447e-18	2.20987e-14
20	"0.0"	Trns1	0.253313	0.328	0.169	1.28904e-18	2.40497e-14
20	"0.0"	Qk	0.198008	0.982	0.956	1.66914e-18	3.11412e-14
20	"0.0"	Sprr1a	0.349749	0.191	0.029	1.79649e-18	3.35172e-14
20	"0.0"	RT1-A2	0.305255	0.3	0.091	2.70674e-18	5.04996e-14
20	"0.0"	Rps2	0.00978756	1	0.997	3.06907e-18	5.72596e-14
20	"0.0"	Nptxr	0.179112	0.839	0.857	4.28492e-18	7.99437e-14
20	"0.0"	Ddn	0.316929	0.964	0.896	4.69284e-18	8.75542e-14
20	"0.0"	Pfdn1	-0.00902306	0.93	0.952	4.77228e-18	8.90365e-14
20	"0.0"	Ptms	0.00678625	0.997	1	6.54367e-18	1.22085e-13
20	"0.0"	Grin2b	0.00531301	0.763	0.738	7.41056e-18	1.38259e-13
20	"0.0"	Ctsb	0.178707	0.999	0.992	7.5846e-18	1.41506e-13
20	"0.0"	Snx10	0.0694674	0.743	0.707	8.56199e-18	1.59741e-13
20	"0.0"	Bcat1	0.096914	1	1	1.02028e-17	1.90354e-13
20	"0.0"	Dstn	-0.141617	0.736	0.799	1.30776e-17	2.43989e-13
20	"0.0"	Mt3	0.0397507	1	1	1.36644e-17	2.54937e-13
20	"0.0"	Map4	0.0798207	0.955	0.952	1.6958e-17	3.16385e-13
20	"0.0"	Atp5mc3	0.172937	1	1	1.79985e-17	3.35798e-13
20	"0.0"	Trnl2	0.199112	0.325	0.206	1.94624e-17	3.63109e-13
20	"0.0"	Stac2	0.220944	0.613	0.529	3.648e-17	6.80607e-13
20	"0.0"	Grb2	0.190319	0.918	0.868	4.34553e-17	8.10745e-13
20	"0.0"	Rpl10	-0.203281	0.987	0.995	6.00176e-17	1.11975e-12
20	"0.0"	Alcam	0.00317754	0.293	0.265	6.76126e-17	1.26145e-12
20	"0.0"	Cdh2	-0.0908567	0.67	0.721	7.01305e-17	1.30842e-12
20	"0.0"	Mcam	0.236215	0.356	0.207	8.54956e-17	1.59509e-12
20	"0.0"	LOC102555439	0.123515	0.33	0.239	1.03575e-16	1.9324e-12
20	"0.0"	Eef1a1	-0.992753	0.525	0.824	1.15526e-16	2.15537e-12
20	"0.0"	Slc6a17	0.149041	0.894	0.857	1.53186e-16	2.85799e-12
20	"0.0"	Sptan1	0.119363	0.999	0.989	1.89872e-16	3.54245e-12
20	"0.0"	Plekhb1	0.0732994	0.94	0.937	1.99968e-16	3.7308e-12
20	"0.0"	RGD1559896	0.203807	0.711	0.622	2.12722e-16	3.96875e-12
20	"0.0"	LOC691995	0.245157	0.584	0.444	2.17177e-16	4.05187e-12
20	"0.0"	Kif1a	0.0845742	0.996	0.993	3.88597e-16	7.25006e-12
20	"0.0"	Sh3bgrl3	0.168846	0.943	0.934	3.9761e-16	7.41822e-12
20	"0.0"	Bend6	-0.172526	0.865	0.915	4.06198e-16	7.57844e-12
20	"0.0"	Elavl4	0.0123535	0.747	0.742	4.14098e-16	7.72583e-12
20	"0.0"	Vim	0.282363	0.444	0.291	4.34008e-16	8.09728e-12
20	"0.0"	Nrxn1	-0.0391109	0.929	0.929	4.57091e-16	8.52795e-12
20	"0.0"	Rasgrf1	0.0993163	0.892	0.861	4.86228e-16	9.07155e-12
20	"0.0"	Fus	0.230373	0.807	0.736	5.6679e-16	1.05746e-11
20	"0.0"	Rpl36a	-0.110865	0.993	0.999	7.19015e-16	1.34147e-11
20	"0.0"	Rab10	-0.205267	0.635	0.724	8.38855e-16	1.56505e-11
20	"0.0"	Nptx1	0.32505	0.993	0.975	8.72204e-16	1.62727e-11
20	"0.0"	Runx1t1	-0.0703143	0.372	0.411	9.08812e-16	1.69557e-11
20	"0.0"	LOC120102992	-0.275491	0.825	0.897	1.00084e-15	1.86726e-11
20	"0.0"	Ubqln2	-0.0909709	0.897	0.891	1.10448e-15	2.06063e-11
20	"0.0"	Pcp4	-0.266079	0.994	0.999	1.2155e-15	2.26776e-11
20	"0.0"	Clip3	0.0695984	0.989	0.975	1.36288e-15	2.54273e-11
20	"0.0"	Bsg	0.0626152	1	1	1.39005e-15	2.59342e-11
20	"0.0"	Pgk1	0.0832822	0.999	0.999	1.4143e-15	2.63866e-11
20	"0.0"	Ybx1	-0.148009	0.256	0.365	1.41626e-15	2.64231e-11
20	"0.0"	Glud1	0.175757	0.922	0.909	1.54632e-15	2.88497e-11
20	"0.0"	Per1	-0.159926	0.508	0.582	1.93898e-15	3.61755e-11
20	"0.0"	LOC103690642	-0.241152	0.25	0.389	1.95252e-15	3.64281e-11
20	"0.0"	Cox4i1	-0.162634	1	1	2.07628e-15	3.87372e-11
20	"0.0"	Adipor2	-0.0740047	0.189	0.228	2.28679e-15	4.26647e-11
20	"0.0"	Atp5f1a	0.113648	1	1	2.36204e-15	4.40686e-11
20	"0.0"	Ids	0.164252	0.943	0.926	2.88408e-15	5.38083e-11
20	"0.0"	Stmn1	-0.193839	1	1	3.37764e-15	6.30167e-11
20	"0.0"	RGD1304884	0.220766	0.709	0.643	3.39038e-15	6.32543e-11
20	"0.0"	Cacnb4	-0.0985516	0.729	0.772	3.70643e-15	6.91508e-11
20	"0.0"	Rpl27	-0.172713	0.978	0.984	4.30575e-15	8.03323e-11
20	"0.0"	Slc25a3	0.134174	1	1	4.57099e-15	8.5281e-11
20	"0.0"	Tubb4a	0.158739	0.997	0.999	4.79883e-15	8.95317e-11
20	"0.0"	LOC363224	0.36676	0.725	0.576	4.83504e-15	9.02073e-11
20	"0.0"	Bckdhb	0.218248	0.543	0.426	4.90835e-15	9.15752e-11
20	"0.0"	Polr3k	0.0943682	0.751	0.717	4.94363e-15	9.22334e-11
20	"0.0"	Cd81	0.0601612	1	1	4.99709e-15	9.32307e-11
20	"0.0"	Mlf2	0.0858718	1	0.99	5.71318e-15	1.06591e-10
20	"0.0"	Wwc1	-0.0887022	0.191	0.26	6.9011e-15	1.28754e-10
20	"0.0"	Sat1	0.296087	0.76	0.662	7.04936e-15	1.3152e-10
20	"0.0"	Laptm4a	0.19961	0.961	0.938	7.62242e-15	1.42212e-10
20	"0.0"	Lamtor2	-0.165507	0.915	0.957	7.8404e-15	1.46278e-10
20	"0.0"	Mdh1	0.00419096	1	1	8.33266e-15	1.55462e-10
20	"0.0"	Nme2	0.0624202	0.997	0.996	9.44365e-15	1.7619e-10
20	"0.0"	Hspa5	-0.218205	0.888	0.92	1.03602e-14	1.93291e-10
20	"0.0"	Cyfip2	0.0462566	0.999	0.999	1.15002e-14	2.14559e-10
20	"0.0"	Atp5f1e	-0.0318952	1	1	1.37807e-14	2.57106e-10
20	"0.0"	Fbxw7	0.0108579	0.482	0.474	1.45891e-14	2.72188e-10
20	"0.0"	RGD1564664	0.195331	0.634	0.596	2.00241e-14	3.7359e-10
20	"0.0"	Osbpl1a	-0.135325	0.959	0.982	2.40778e-14	4.4922e-10
20	"0.0"	Tubb4b	0.116231	1	0.996	2.53599e-14	4.73139e-10
20	"0.0"	Rps24	0.0706981	0.999	0.997	2.82748e-14	5.27523e-10
20	"0.0"	Hk1	0.138122	0.961	0.945	2.8566e-14	5.32956e-10
20	"0.0"	Mlc1	0.19768	0.946	0.907	3.00066e-14	5.59834e-10
20	"0.0"	Atp6v1g2	0.0565865	0.997	0.997	3.18885e-14	5.94944e-10
20	"0.0"	Hras	-0.21408	0.838	0.913	3.67761e-14	6.86132e-10
20	"0.0"	Pcdh9	0.00230355	0.858	0.843	3.83743e-14	7.1595e-10
20	"0.0"	Cox8a	-0.155667	1	1	4.20681e-14	7.84865e-10
20	"0.0"	Tsc22d1	-0.185868	0.953	0.975	4.21079e-14	7.85607e-10
20	"0.0"	Cd74	0.585616	0.378	0.052	4.22623e-14	7.88487e-10
20	"0.0"	LOC685668	-0.235773	0.427	0.576	5.13301e-14	9.57665e-10
20	"0.0"	Cox5a	-0.00389119	0.996	0.996	7.53772e-14	1.40631e-09
20	"0.0"	C3	0.35499	0.282	0.043	7.70169e-14	1.43691e-09
20	"0.0"	Rab11fip2	0.000327595	0.152	0.159	7.90062e-14	1.47402e-09
20	"0.0"	Rock2	-0.0412672	0.845	0.88	8.18386e-14	1.52686e-09
20	"0.0"	Ndufa3	0.319141	0.992	0.973	1.00948e-13	1.88338e-09
20	"0.0"	Tf	0.057381	0.992	0.993	1.01482e-13	1.89336e-09
20	"0.0"	Txn1	-0.205995	0.89	0.933	1.03836e-13	1.93727e-09
20	"0.0"	Plekha3	-0.0999264	0.126	0.191	1.08372e-13	2.02189e-09
20	"0.0"	Tmsb4x	0.000141247	1	1	1.12417e-13	2.09736e-09
20	"0.0"	Ina	0.0595553	0.923	0.92	1.17414e-13	2.1906e-09
20	"0.0"	Maged1	0.13029	0.969	0.955	1.40433e-13	2.62005e-09
20	"0.0"	Rpl4	-0.119752	0.999	1	1.55092e-13	2.89355e-09
20	"0.0"	Uba52	-0.143508	1	1	1.65918e-13	3.09554e-09
20	"0.0"	S100a4	0.181461	0.26	0.146	1.75332e-13	3.27117e-09
20	"0.0"	LOC102548260	-0.0298342	0.149	0.163	1.87196e-13	3.49251e-09
20	"0.0"	Tspan5	0.145806	0.846	0.797	1.97385e-13	3.68262e-09
20	"0.0"	S100a13	0.312381	0.816	0.696	1.98404e-13	3.70163e-09
20	"0.0"	Elavl3	-0.0666564	0.862	0.896	2.12707e-13	3.96848e-09
20	"0.0"	Sema5a	0.191219	0.679	0.615	2.41952e-13	4.5141e-09
20	"0.0"	Ak1	0.0875083	0.853	0.82	2.53411e-13	4.72789e-09
20	"0.0"	Apod	0.10958	0.976	0.971	2.53804e-13	4.73522e-09
20	"0.0"	Sparc	0.328324	0.919	0.863	2.92343e-13	5.45424e-09
20	"0.0"	LOC120098269	-0.202855	0.964	0.981	2.95667e-13	5.51627e-09
20	"0.0"	Cpne6	0.148437	0.49	0.405	3.22783e-13	6.02215e-09
20	"0.0"	Eif5b	-0.07757	0.56	0.57	3.43425e-13	6.40727e-09
20	"0.0"	Tspyl4	0.00186251	0.281	0.291	3.66018e-13	6.8288e-09
20	"0.0"	Usp7	-0.0492563	0.358	0.397	4.09191e-13	7.63427e-09
20	"0.0"	Slc14a1	0.11775	0.348	0.261	4.17567e-13	7.79055e-09
20	"0.0"	Timm8b	-0.10187	0.996	0.997	4.28221e-13	7.98931e-09
20	"0.0"	Ywhae	0.10447	1	1	4.71168e-13	8.79059e-09
20	"0.0"	Me3	0.225207	0.635	0.518	5.00863e-13	9.34461e-09
20	"0.0"	Ppp1r15a	0.0598508	0.358	0.309	5.47548e-13	1.02156e-08
20	"0.0"	Rpl7a	-0.00766612	0.983	0.99	6.39402e-13	1.19293e-08
20	"0.0"	Pja1	-0.0597119	0.898	0.912	7.05749e-13	1.31672e-08
20	"0.0"	Luc7l3	-0.039215	0.641	0.635	7.08945e-13	1.32268e-08
20	"0.0"	Amd1	-0.0466542	0.8	0.816	7.75946e-13	1.44768e-08
20	"0.0"	Ncor1	-0.102313	0.642	0.662	9.07723e-13	1.69354e-08
20	"0.0"	Arrb1	0.139456	0.622	0.534	9.77091e-13	1.82296e-08
20	"0.0"	Aqp4	0.235022	0.858	0.798	1.03152e-12	1.92451e-08
20	"0.0"	Uhmk1	0.141037	0.842	0.813	1.19291e-12	2.22561e-08
20	"0.0"	Klf13	-0.0690173	0.106	0.14	1.21804e-12	2.27249e-08
20	"0.0"	Eif2s2	0.0721114	0.792	0.743	1.26303e-12	2.35644e-08
20	"0.0"	Rpl39	-0.33877	0.781	0.867	1.28249e-12	2.39274e-08
20	"0.0"	Plcl2	-0.103429	0.61	0.665	1.30077e-12	2.42684e-08
20	"0.0"	Rap1gap2	0.173492	0.786	0.728	1.31308e-12	2.44981e-08
20	"0.0"	Capza2	-0.183654	0.916	0.955	1.41865e-12	2.64677e-08
20	"0.0"	Kidins220	0.288243	0.897	0.827	1.46945e-12	2.74156e-08
20	"0.0"	Idh3b	0.134888	0.877	0.835	1.47593e-12	2.75365e-08
20	"0.0"	Jund	0.225256	0.757	0.676	1.49686e-12	2.79269e-08
20	"0.0"	Cab39	-0.0681695	0.804	0.832	1.94618e-12	3.63098e-08
20	"0.0"	Zcrb1	-0.0725139	0.732	0.762	2.12804e-12	3.97028e-08
20	"0.0"	Gpm6a	-0.196328	1	1	2.13397e-12	3.98135e-08
20	"0.0"	LOC120093056	0.173734	1	1	2.41113e-12	4.49845e-08
20	"0.0"	Rpl8	-0.109259	0.994	0.992	2.48224e-12	4.63112e-08
20	"0.0"	Rnaset2	0.240698	0.535	0.408	2.57345e-12	4.80128e-08
20	"0.0"	Gstm4	0.247838	0.479	0.299	2.59434e-12	4.84025e-08
20	"0.0"	Mt1	0.181193	0.578	0.478	2.91096e-12	5.43097e-08
20	"0.0"	Agap3	0.0632517	0.946	0.933	3.01076e-12	5.61718e-08
20	"0.0"	Eif3a	-0.0423128	0.708	0.71	3.03471e-12	5.66186e-08
20	"0.0"	Dbndd2	0.154363	0.936	0.915	3.83411e-12	7.15331e-08
20	"0.0"	Eif4h	0.0849114	0.969	0.955	3.95288e-12	7.37489e-08
20	"0.0"	Trnf	0.118082	0.196	0.111	4.08323e-12	7.61808e-08
20	"0.0"	Cck	-0.0771278	1	1	4.15805e-12	7.75767e-08
20	"0.0"	Csrp1	0.0466989	0.937	0.933	4.21286e-12	7.85994e-08
20	"0.0"	Ywhaz	0.0325543	0.999	1	4.55818e-12	8.50419e-08
20	"0.0"	Phyh	-0.042504	0.359	0.394	5.31694e-12	9.91981e-08
20	"0.0"	Gng13	-0.226583	0.973	0.982	5.84179e-12	1.0899e-07
20	"0.0"	Tmem30a	-0.112597	0.98	0.995	6.02821e-12	1.12468e-07
20	"0.0"	Tubb5	0.0951411	0.999	0.999	6.27127e-12	1.17003e-07
20	"0.0"	LOC100912402	-0.139079	0.272	0.368	6.66701e-12	1.24386e-07
20	"0.0"	Numbl	0.191524	0.662	0.585	7.19958e-12	1.34323e-07
20	"0.0"	Phgdh	0.114064	0.529	0.437	7.80922e-12	1.45697e-07
20	"0.0"	Ppial4d	-0.22556	0.219	0.341	7.88878e-12	1.47181e-07
20	"0.0"	Rps13	-0.0834383	0.999	1	7.93368e-12	1.48019e-07
20	"0.0"	Nceh1	0.17166	0.813	0.74	8.51306e-12	1.58828e-07
20	"0.0"	Hnrnpl	0.174961	0.933	0.886	8.52059e-12	1.58969e-07
20	"0.0"	Klc1	0.00153513	1	1	9.2651e-12	1.72859e-07
20	"0.0"	Nefl	-0.183219	0.796	0.859	9.87344e-12	1.84209e-07
20	"0.0"	Chn1	-0.157632	0.999	1	1.05369e-11	1.96588e-07
20	"0.0"	Eif3j	0.0115774	0.606	0.595	1.14936e-11	2.14437e-07
20	"0.0"	Bnip3	-0.192805	0.897	0.931	1.1967e-11	2.23269e-07
20	"0.0"	Pbxip1	0.131629	0.391	0.304	1.42168e-11	2.65243e-07
20	"0.0"	Mpc1	-0.134597	0.969	0.975	1.50471e-11	2.80734e-07
20	"0.0"	Cd63	0.222354	0.802	0.705	1.55134e-11	2.89433e-07
20	"0.0"	Rpl3	-0.0189535	0.994	0.996	1.75598e-11	3.27613e-07
20	"0.0"	Actr1b	0.177374	0.894	0.824	1.81888e-11	3.39348e-07
20	"0.0"	Ntsr2	0.198321	0.839	0.768	1.84084e-11	3.43446e-07
20	"0.0"	Slc7a11	0.274454	0.413	0.228	1.93637e-11	3.61268e-07
20	"0.0"	Large1	0.248758	0.866	0.761	2.16302e-11	4.03555e-07
20	"0.0"	Snap91	0.139549	0.987	0.966	2.22454e-11	4.15033e-07
20	"0.0"	Tspan3	0.0911212	0.994	0.995	2.2643e-11	4.22451e-07
20	"0.0"	Id3	0.221272	0.624	0.505	2.31241e-11	4.31426e-07
20	"0.0"	Acot7	0.0808973	0.95	0.94	2.39286e-11	4.46435e-07
20	"0.0"	Cyp46a1	0.11439	0.789	0.732	2.48044e-11	4.62776e-07
20	"0.0"	Hes5	0.174987	0.264	0.165	2.52794e-11	4.71637e-07
20	"0.0"	Dpysl5	0.0955558	0.387	0.284	2.52909e-11	4.71853e-07
20	"0.0"	Pfkl	0.134955	0.372	0.275	2.55268e-11	4.76254e-07
20	"0.0"	Klk6	0.176617	0.616	0.533	2.74908e-11	5.12896e-07
20	"0.0"	Irf2bpl	-0.0361593	0.749	0.747	3.00829e-11	5.61257e-07
20	"0.0"	Tbca	-0.132623	0.87	0.897	3.01767e-11	5.63007e-07
20	"0.0"	Purb	-0.00168986	0.275	0.26	3.02586e-11	5.64535e-07
20	"0.0"	Rap1gds1	0.108994	0.937	0.909	3.03717e-11	5.66644e-07
20	"0.0"	Vsnl1	-0.15513	0.999	1	3.51215e-11	6.55263e-07
20	"0.0"	Tanc1	0.113082	0.264	0.185	3.71665e-11	6.93416e-07
20	"0.0"	Rbfox3	-0.0184807	0.909	0.916	3.84197e-11	7.16797e-07
20	"0.0"	Rabac1	0.0272071	0.999	0.993	3.85378e-11	7.18999e-07
20	"0.0"	Slc25a5	-0.402359	0.782	0.876	4.36486e-11	8.14352e-07
20	"0.0"	Vdac1	0.412207	0.922	0.777	4.3834e-11	8.17811e-07
20	"0.0"	Grina	0.0598984	0.997	0.997	4.62742e-11	8.63337e-07
20	"0.0"	Ackr1	0.263469	0.714	0.624	4.64104e-11	8.65878e-07
20	"0.0"	Rims1	-0.121071	0.795	0.835	4.95137e-11	9.23777e-07
20	"0.0"	Enpp5	0.368741	0.948	0.876	5.46713e-11	1.02e-06
20	"0.0"	Cox6c	-0.0276781	1	1	6.04235e-11	1.12732e-06
20	"0.0"	Hexb	0.214905	0.705	0.621	6.11651e-11	1.14116e-06
20	"0.0"	Fam219a	0.164924	0.578	0.508	6.15863e-11	1.14902e-06
20	"0.0"	Vash1	0.0989574	0.496	0.411	6.6431e-11	1.2394e-06
20	"0.0"	Astn1	0.195851	0.846	0.75	7.20523e-11	1.34428e-06
20	"0.0"	Hs3st4	-0.0604042	0.749	0.729	7.22185e-11	1.34738e-06
20	"0.0"	Lhfpl6	0.231043	0.771	0.652	8.80597e-11	1.64293e-06
20	"0.0"	Fkbp3	-0.103417	0.973	0.974	8.93522e-11	1.66704e-06
20	"0.0"	Tkt	0.138172	0.892	0.808	9.36506e-11	1.74724e-06
20	"0.0"	Slc25a4	0.0604833	1	1	9.71831e-11	1.81314e-06
20	"0.0"	Slc3a2	0.197635	0.807	0.738	9.73512e-11	1.81628e-06
20	"0.0"	Pde10a	-0.0339473	0.397	0.393	1.07351e-10	2.00284e-06
20	"0.0"	Prkcd	0.100576	0.391	0.328	1.08602e-10	2.0262e-06
20	"0.0"	Atp8a1	0.173064	0.804	0.765	1.16188e-10	2.16771e-06
20	"0.0"	Plekhb2	0.137831	0.919	0.896	1.17803e-10	2.19784e-06
20	"0.0"	Fads2	0.2008	0.436	0.306	1.18284e-10	2.20682e-06
20	"0.0"	Ndrg1	0.148292	0.74	0.732	1.37252e-10	2.5607e-06
20	"0.0"	Nos1ap	0.0206623	0.187	0.173	1.3765e-10	2.56814e-06
20	"0.0"	Golga4	-0.086919	0.109	0.173	1.42377e-10	2.65633e-06
20	"0.0"	Cbx3	-0.318939	0.254	0.473	1.4295e-10	2.66702e-06
20	"0.0"	Tom1l2	0.124164	0.862	0.82	1.6981e-10	3.16814e-06
20	"0.0"	Uqcrh	-0.124915	1	1	1.71348e-10	3.19684e-06
20	"0.0"	Rbm39	-0.04442	0.855	0.889	1.72883e-10	3.22547e-06
20	"0.0"	Cfl1	0.127995	1	1	1.76232e-10	3.28797e-06
20	"0.0"	Lonrf2	-0.0425458	0.223	0.243	1.78045e-10	3.32178e-06
20	"0.0"	Entpd2	0.154817	0.345	0.246	1.84856e-10	3.44887e-06
20	"0.0"	C1qa	0.249366	0.531	0.383	1.94118e-10	3.62165e-06
20	"0.0"	Ptp4a2	0.00761823	0.795	0.791	2.28672e-10	4.26633e-06
20	"0.0"	Rhou	0.21883	0.649	0.554	2.31138e-10	4.31234e-06
20	"0.0"	Pacs2	0.12565	0.816	0.757	2.37802e-10	4.43668e-06
20	"0.0"	LOC681410	0.165394	0.394	0.299	2.628e-10	4.90307e-06
20	"0.0"	Mag	0.0991311	0.932	0.94	2.65271e-10	4.94916e-06
20	"0.0"	Chp1	-0.292384	0.32	0.504	2.7083e-10	5.05287e-06
20	"0.0"	Chgb	0.205994	0.993	0.988	2.88668e-10	5.38567e-06
20	"0.0"	LOC108353424	-0.233925	0.328	0.477	2.9001e-10	5.41071e-06
20	"0.0"	Scp2	-0.192228	0.966	0.982	2.9618e-10	5.52582e-06
20	"0.0"	Anp32a	0.198847	0.566	0.429	2.98284e-10	5.56509e-06
20	"0.0"	Mpc2	-0.0861814	0.975	0.977	3.09025e-10	5.76547e-06
20	"0.0"	Gtf2i	0.167452	0.899	0.861	3.21199e-10	5.9926e-06
20	"0.0"	Csrp2	0.140731	0.443	0.335	3.52959e-10	6.58516e-06
20	"0.0"	Zfp36l2	0.165913	0.478	0.379	3.67074e-10	6.8485e-06
20	"0.0"	Cplx1	0.0399512	0.994	0.992	3.70218e-10	6.90716e-06
20	"0.0"	Nucb1	0.104774	0.894	0.863	3.76524e-10	7.0248e-06
20	"0.0"	Zc3h15	-0.01945	0.76	0.769	3.99267e-10	7.44913e-06
20	"0.0"	Khsrp	0.172681	0.468	0.363	4.03671e-10	7.53128e-06
20	"0.0"	Ifi30	0.198499	0.244	0.093	4.10601e-10	7.66058e-06
20	"0.0"	Sarnp	-0.106646	0.743	0.769	4.22269e-10	7.87827e-06
20	"0.0"	Atp5po	0.0335472	1	0.997	4.52199e-10	8.43668e-06
20	"0.0"	Mpp3	0.160276	0.401	0.287	4.63367e-10	8.64504e-06
20	"0.0"	Cirbp	0.16418	0.522	0.427	4.9375e-10	9.21189e-06
20	"0.0"	Banf1	0.129478	0.775	0.714	5.17186e-10	9.64913e-06
20	"0.0"	Flot1	0.0965767	0.704	0.657	5.39121e-10	1.00584e-05
20	"0.0"	Akr7a2	0.113054	0.446	0.37	5.85937e-10	1.09318e-05
20	"0.0"	Guk1	-0.158904	0.978	0.982	6.08149e-10	1.13462e-05
20	"0.0"	Bex2	0.0370144	0.996	0.99	6.28578e-10	1.17274e-05
20	"0.0"	Tubb2b	0.222019	0.67	0.63	6.28935e-10	1.1734e-05
20	"0.0"	Itm2b	0.122727	1	1	6.3266e-10	1.18035e-05
20	"0.0"	Ptprn	0.068026	0.986	0.988	6.643e-10	1.23938e-05
20	"0.0"	Itih3	0.189298	0.67	0.6	7.21088e-10	1.34533e-05
20	"0.0"	Limk1	0.138831	0.582	0.525	7.2933e-10	1.36071e-05
20	"0.0"	Kmt2a	-0.0240392	0.518	0.526	7.33782e-10	1.36902e-05
20	"0.0"	Pcdh1	0.138109	0.532	0.462	7.56319e-10	1.41106e-05
20	"0.0"	Shank3	0.063095	0.316	0.265	7.66079e-10	1.42927e-05
20	"0.0"	Prkaca	0.110136	0.788	0.749	8.35086e-10	1.55802e-05
20	"0.0"	Gsta1	0.183665	0.887	0.856	9.27037e-10	1.72957e-05
20	"0.0"	Wdfy3	0.154407	0.788	0.742	9.53868e-10	1.77963e-05
20	"0.0"	Cabp1	-0.199346	0.841	0.891	9.58579e-10	1.78842e-05
20	"0.0"	LOC102555254	-0.035911	0.52	0.527	9.87564e-10	1.8425e-05
20	"0.0"	B4galnt4	0.164596	0.508	0.4	1.00378e-09	1.87276e-05
20	"0.0"	Rps19l2	-0.0929207	0.999	1	1.09627e-09	2.0453e-05
20	"0.0"	Stx1b	0.0356825	0.951	0.952	1.13891e-09	2.12486e-05
20	"0.0"	Fut9	-0.0930328	0.823	0.864	1.15881e-09	2.16199e-05
20	"0.0"	Epb41l1	0.11328	0.927	0.904	1.2869e-09	2.40097e-05
20	"0.0"	Pop5	0.205817	0.459	0.319	1.33153e-09	2.48423e-05
20	"0.0"	Rps17l	0.106135	0.145	0.076	1.34774e-09	2.51447e-05
20	"0.0"	Abi2	-0.0672848	0.56	0.56	1.36959e-09	2.55525e-05
20	"0.0"	Nfib	0.0699447	0.803	0.745	1.39715e-09	2.60667e-05
20	"0.0"	Ankrd33b	-0.107982	0.45	0.496	1.46702e-09	2.73703e-05
20	"0.0"	U2af2	0.117541	0.552	0.463	1.47058e-09	2.74366e-05
20	"0.0"	Ctss	0.283439	0.824	0.734	1.71946e-09	3.208e-05
20	"0.0"	Drg1	0.133239	0.388	0.294	1.79167e-09	3.34273e-05
20	"0.0"	LOC100360856	-0.0351664	0.453	0.481	1.97569e-09	3.68605e-05
20	"0.0"	Tmem98	0.127389	0.349	0.255	2.09867e-09	3.91549e-05
20	"0.0"	Sox10	0.100482	0.552	0.501	2.12044e-09	3.95611e-05
20	"0.0"	Gabarapl1	0.122973	0.99	0.988	2.13807e-09	3.98899e-05
20	"0.0"	Zmynd8	-0.100469	0.585	0.611	2.1592e-09	4.02842e-05
20	"0.0"	Mgrn1	0.0772635	0.884	0.845	2.40077e-09	4.47911e-05
20	"0.0"	RT1-CE1	0.359274	0.338	0.082	2.47693e-09	4.6212e-05
20	"0.0"	Spp1	0.243292	0.165	0.011	2.4893e-09	4.64429e-05
20	"0.0"	Arhgap32	0.0962721	0.561	0.496	2.50993e-09	4.68278e-05
20	"0.0"	Actg1	0.164841	0.58	0.467	2.51261e-09	4.68778e-05
20	"0.0"	Atp5pb	0.0732795	0.996	0.997	2.58848e-09	4.82932e-05
20	"0.0"	Gpnmb	0.174303	0.162	0.06	2.72636e-09	5.08657e-05
20	"0.0"	Dync1li2	0.13459	0.869	0.832	2.79378e-09	5.21235e-05
20	"0.0"	Mboat2	0.265106	0.429	0.247	2.88464e-09	5.38188e-05
20	"0.0"	Fbxo6	0.100823	0.492	0.424	3.01268e-09	5.62075e-05
20	"0.0"	Fndc5	-0.0833725	0.77	0.808	3.27748e-09	6.1148e-05
20	"0.0"	LOC108353188	-0.168328	0.39	0.468	3.27754e-09	6.11491e-05
20	"0.0"	Rps4x	-0.0257784	0.999	1	3.32805e-09	6.20915e-05
20	"0.0"	Coprs	-0.28698	0.316	0.479	3.35295e-09	6.2556e-05
20	"0.0"	Rb1cc1	-0.00820154	0.656	0.658	3.39429e-09	6.33273e-05
20	"0.0"	Zdhhc22	0.117846	0.535	0.493	3.61031e-09	6.73576e-05
20	"0.0"	Mis12	-0.0244035	0.133	0.15	3.68698e-09	6.8788e-05
20	"0.0"	Olfm2	0.128609	0.789	0.732	3.89728e-09	7.27116e-05
20	"0.0"	Zcchc17	0.0210032	0.648	0.611	3.9241e-09	7.32119e-05
20	"0.0"	Slc7a4	0.108951	0.392	0.313	3.999e-09	7.46093e-05
20	"0.0"	Ctsz	0.187012	0.325	0.192	4.00187e-09	7.46629e-05
20	"0.0"	Thy1	-0.0175112	1	1	4.09051e-09	7.63167e-05
20	"0.0"	Wipf3	0.212588	0.504	0.383	4.14304e-09	7.72966e-05
20	"0.0"	Tppp3	0.0775725	0.504	0.444	4.17655e-09	7.79219e-05
20	"0.0"	Fads1	0.0896932	0.793	0.75	4.54737e-09	8.48403e-05
20	"0.0"	Nsg2	0.108934	0.978	0.975	4.58493e-09	8.55411e-05
20	"0.0"	Rasa1	-0.102005	0.602	0.625	4.93827e-09	9.21332e-05
20	"0.0"	Pdgfa	-0.0918484	0.552	0.56	5.25686e-09	9.80773e-05
20	"0.0"	Psip1	0.037101	0.825	0.808	5.51759e-09	0.000102942
20	"0.0"	Apba1	0.055148	0.679	0.659	6.09542e-09	0.000113722
20	"0.0"	Egr4	0.00364933	0.758	0.75	6.28771e-09	0.00011731
20	"0.0"	Atp2a2	-0.0637384	0.999	1	6.38132e-09	0.000119056
20	"0.0"	Tmem176a	0.197259	0.483	0.353	6.54459e-09	0.000122102
20	"0.0"	Gsk3a	0.117382	0.813	0.753	6.67922e-09	0.000124614
20	"0.0"	Myh9	0.227472	0.427	0.26	6.76035e-09	0.000126128
20	"0.0"	Sult4a1	0.0683299	0.953	0.941	6.80142e-09	0.000126894
20	"0.0"	Tceal3	0.171141	0.448	0.339	6.80388e-09	0.00012694
20	"0.0"	Adcyap1r1	0.138966	0.52	0.431	6.89043e-09	0.000128555
20	"0.0"	Tpi1	-0.000649632	1	1	7.13031e-09	0.00013303
20	"0.0"	Ano3	-0.0858533	0.744	0.747	7.55649e-09	0.000140982
20	"0.0"	Ap2m1	-0.024072	1	1	8.79341e-09	0.000164059
20	"0.0"	Rgma	0.135347	0.496	0.416	8.92884e-09	0.000166585
20	"0.0"	Pam	0.147194	0.816	0.78	9.66984e-09	0.00018041
20	"0.0"	Ndufb4	-0.542405	0.912	0.966	9.68904e-09	0.000180768
20	"0.0"	Ccni	-0.0752912	0.795	0.816	9.70532e-09	0.000181072
20	"0.0"	Smarca2	0.00204389	0.609	0.614	9.91584e-09	0.000185
20	"0.0"	Pcsk4	0.0936266	0.478	0.422	1.0209e-08	0.00019047
20	"0.0"	Phyhip	0.029621	0.979	0.971	1.0433e-08	0.000194649
20	"0.0"	Tppp	0.170165	0.929	0.889	1.04803e-08	0.00019553
20	"0.0"	Ptgds	0.158724	0.964	0.953	1.06018e-08	0.000197797
20	"0.0"	Eif4a2	-0.0973351	0.999	1	1.07435e-08	0.000200442
20	"0.0"	Llph	-0.0672758	0.141	0.192	1.1582e-08	0.000216085
20	"0.0"	Mrpl33	-0.101183	0.953	0.966	1.17823e-08	0.000219823
20	"0.0"	Ppp1r12a	-0.105813	0.578	0.617	1.18732e-08	0.000221519
20	"0.0"	Pfdn5	-0.11804	0.923	0.956	1.19338e-08	0.000222648
20	"0.0"	Med13l	0.0171844	0.547	0.514	1.23412e-08	0.00023025
20	"0.0"	Mtln	-0.171902	0.743	0.808	1.24734e-08	0.000232715
20	"0.0"	Cd59	-0.00526878	0.718	0.709	1.24806e-08	0.000232851
20	"0.0"	Fdx2	-0.120449	0.785	0.809	1.24897e-08	0.000233021
20	"0.0"	Atxn2	-0.0549725	0.557	0.57	1.2677e-08	0.000236515
20	"0.0"	LOC102546433	-0.149549	0.427	0.521	1.36357e-08	0.000254402
20	"0.0"	Mif	-0.0458071	0.999	1	1.37027e-08	0.000255651
20	"0.0"	Prepl	0.00273345	0.976	0.985	1.40144e-08	0.000261467
20	"0.0"	Nipsnap2	0.114686	0.58	0.493	1.409e-08	0.000262878
20	"0.0"	Aif1	0.184945	0.486	0.371	1.41902e-08	0.000264747
20	"0.0"	Lrrc4c	-0.00841835	0.556	0.544	1.45285e-08	0.000271058
20	"0.0"	Lgals3bp	0.147026	0.169	0.062	1.46054e-08	0.000272494
20	"0.0"	Selplg	0.226144	0.392	0.254	1.47987e-08	0.0002761
20	"0.0"	Psd	0.0103684	0.881	0.902	1.51958e-08	0.000283508
20	"0.0"	Adra1b	0.130779	0.302	0.217	1.52985e-08	0.000285423
20	"0.0"	Gja1	0.265427	0.874	0.798	1.64381e-08	0.000306685
20	"0.0"	Pld4	0.216624	0.242	0.087	1.69588e-08	0.0003164
20	"0.0"	Atp6v0a1	0.0510453	0.962	0.935	1.7128e-08	0.000319558
20	"0.0"	Gabra1	-0.0871886	0.953	0.964	1.71725e-08	0.000320388
20	"0.0"	Disp2	0.14286	0.873	0.828	1.81716e-08	0.000339027
20	"0.0"	Ndufs1	-0.305961	0.543	0.662	1.85216e-08	0.000345558
20	"0.0"	Ppp2r2b	-0.0493512	0.806	0.827	1.86069e-08	0.000347149
20	"0.0"	Nudt4	-0.175174	0.926	0.952	1.89363e-08	0.000353294
20	"0.0"	Bmyc	-0.316454	0.458	0.615	1.91534e-08	0.000357346
20	"0.0"	Taldo1	0.0956398	0.841	0.784	1.93783e-08	0.000361541
20	"0.0"	Gna12	0.15097	0.873	0.846	1.9875e-08	0.000370808
20	"0.0"	Ero1a	0.00375383	0.175	0.176	2.07842e-08	0.000387772
20	"0.0"	Rhoc	0.0835916	0.432	0.348	2.16244e-08	0.000403446
20	"0.0"	Arpc5l	-0.0534611	0.902	0.923	2.18222e-08	0.000407137
20	"0.0"	Fam162a	-0.0373947	0.876	0.88	2.26095e-08	0.000421825
20	"0.0"	Igfbp7	0.150482	0.865	0.808	2.32673e-08	0.000434098
20	"0.0"	Rnh1	0.151865	0.55	0.434	2.32842e-08	0.000434413
20	"0.0"	Nfix	-0.0363517	0.162	0.181	2.50746e-08	0.000467817
20	"0.0"	Kmt2e	-0.0102861	0.609	0.571	2.57389e-08	0.00048021
20	"0.0"	Car7	0.140809	0.402	0.293	2.7028e-08	0.000504261
20	"0.0"	Rpl36	0.187796	0.994	0.99	2.70692e-08	0.00050503
20	"0.0"	Sprn	0.0520561	0.606	0.554	2.72322e-08	0.000508071
20	"0.0"	Dctn1	0.0670226	0.971	0.967	2.72577e-08	0.000508547
20	"0.0"	FAM120C	-0.0726322	0.14	0.177	2.79433e-08	0.000521338
20	"0.0"	Acyp2	-0.0916278	0.721	0.784	2.85219e-08	0.000532133
20	"0.0"	Mboat7	0.0980649	0.778	0.724	2.88926e-08	0.000539049
20	"0.0"	Atp6v1a	0.129256	0.99	0.988	3.02483e-08	0.000564343
20	"0.0"	Cnn3	0.123934	0.708	0.676	3.06754e-08	0.000572311
20	"0.0"	Prr36	0.135161	0.466	0.378	3.10646e-08	0.000579573
20	"0.0"	Pltp	0.102967	0.635	0.554	3.31683e-08	0.000618821
20	"0.0"	Rpl29	-0.0244312	1	1	3.35527e-08	0.000625993
20	"0.0"	Sstr1	0.170771	0.363	0.257	3.38964e-08	0.000632405
20	"0.0"	Ttyh3	0.150295	0.686	0.595	3.5102e-08	0.000654897
20	"0.0"	Ldhb	-0.00404307	1	0.999	3.61504e-08	0.000674458
20	"0.0"	Jdp2	-0.0832073	0.433	0.467	3.64196e-08	0.000679481
20	"0.0"	Ergic3	0.0747731	0.682	0.655	3.69772e-08	0.000689884
20	"0.0"	Lamb2	0.155294	0.311	0.198	3.76493e-08	0.000702422
20	"0.0"	Baiap2	0.0341415	0.969	0.966	3.78618e-08	0.000706387
20	"0.0"	Gpc1	0.157215	0.67	0.636	3.82458e-08	0.000713552
20	"0.0"	Coq10b	-0.144074	0.369	0.445	3.86195e-08	0.000720524
20	"0.0"	Plxnb1	0.0713265	0.466	0.405	3.9893e-08	0.000744284
20	"0.0"	LOC100911253	0.145257	0.219	0.118	4.00306e-08	0.000746851
20	"0.0"	Syn2	0.16264	0.732	0.681	4.00412e-08	0.000747049
20	"0.0"	Prrc2b	0.144359	0.865	0.808	4.0615e-08	0.000757754
20	"0.0"	Tusc2	-0.140348	0.809	0.834	4.07807e-08	0.000760845
20	"0.0"	Tmod2	-0.0799905	0.86	0.857	4.10235e-08	0.000765375
20	"0.0"	Zfp148	-0.0274262	0.518	0.508	4.12983e-08	0.000770502
20	"0.0"	Apold1	-0.0401515	0.268	0.275	4.34063e-08	0.000809832
20	"0.0"	Kcnq2	0.0356418	0.785	0.729	4.45221e-08	0.000830648
20	"0.0"	Tnnc2	0.0997062	0.494	0.418	4.48316e-08	0.000836423
20	"0.0"	Hpcal4	0.148256	0.975	0.953	4.53409e-08	0.000845925
20	"0.0"	Parvb	0.0890539	0.437	0.365	4.73241e-08	0.000882926
20	"0.0"	Lgals3	0.137665	0.11	0.022	4.93856e-08	0.000921388
20	"0.0"	Pdia6	-0.2071	0.675	0.78	5.01825e-08	0.000936255
20	"0.0"	Isyna1	0.122104	0.441	0.354	5.19302e-08	0.000968862
20	"0.0"	Otulinl	0.114832	0.173	0.096	5.30282e-08	0.000989347
20	"0.0"	Fbxo10	0.10386	0.175	0.107	5.45837e-08	0.00101837
20	"0.0"	Taf1d	-0.009188	0.13	0.132	5.49003e-08	0.00102428
20	"0.0"	Oip5-as1	0.0513593	0.987	0.99	5.49279e-08	0.00102479
20	"0.0"	Apcdd1	0.0910931	0.176	0.118	5.49603e-08	0.00102539
20	"0.0"	Vat1l	0.153978	0.205	0.102	5.56759e-08	0.00103875
20	"0.0"	Emp3	0.103788	0.11	0.038	5.59813e-08	0.00104444
20	"0.0"	Tmem132d	0.0826833	0.295	0.234	5.59953e-08	0.0010447
20	"0.0"	Ahi1	-0.0171162	0.105	0.11	5.89794e-08	0.00110038
20	"0.0"	Fos	0.133988	0.436	0.375	5.93119e-08	0.00110658
20	"0.0"	Mal	-0.117959	0.941	0.952	6.02361e-08	0.00112383
20	"0.0"	Sec31a	0.174237	0.457	0.316	6.1269e-08	0.0011431
20	"0.0"	Penk	-0.409906	0.645	0.742	6.15083e-08	0.00114756
20	"0.0"	Atxn10	0.0835109	0.894	0.867	6.36261e-08	0.00118707
20	"0.0"	Klc2	0.0126324	0.891	0.889	6.45294e-08	0.00120392
20	"0.0"	Plekhf1	-0.0515182	0.137	0.165	6.46109e-08	0.00120544
20	"0.0"	Fabp3	0.10379	0.8	0.75	6.48569e-08	0.00121004
20	"0.0"	Slc25a42	0.0959038	0.332	0.251	6.49074e-08	0.00121098
20	"0.0"	Prrt1	-0.00288774	0.89	0.897	6.57215e-08	0.00122617
20	"0.0"	Adpgk	0.0801949	0.416	0.352	6.58236e-08	0.00122807
20	"0.0"	Wdr1	0.2343	0.86	0.782	6.59199e-08	0.00122987
20	"0.0"	Cabp7	0.150457	0.401	0.308	6.60338e-08	0.00123199
20	"0.0"	Rhog	0.0393473	0.648	0.595	6.62968e-08	0.0012369
20	"0.0"	Rtn4	-0.101516	1	0.999	6.62976e-08	0.00123691
20	"0.0"	Btbd17	0.0384256	0.404	0.385	6.91729e-08	0.00129056
20	"0.0"	Cfap36	0.0180019	0.832	0.804	7.05866e-08	0.00131693
20	"0.0"	Eif4g1	-0.189609	0.809	0.838	7.0979e-08	0.00132426
20	"0.0"	Cdk2ap1	-0.159269	0.814	0.848	7.4508e-08	0.0013901
20	"0.0"	Smox	0.118101	0.466	0.374	7.47412e-08	0.00139445
20	"0.0"	Stx1a	0.0221826	0.865	0.863	7.49755e-08	0.00139882
20	"0.0"	Eif4g3	0.0505682	0.596	0.571	7.68362e-08	0.00143353
20	"0.0"	Ndufa8	-0.117245	0.996	0.997	7.74924e-08	0.00144578
20	"0.0"	Egr2	0.108065	0.522	0.448	7.79858e-08	0.00145498
20	"0.0"	Enpp4	0.204014	0.528	0.405	8.11506e-08	0.00151403
20	"0.0"	Elavl1	0.117088	0.49	0.396	8.19142e-08	0.00152827
20	"0.0"	Pcbp1	0.0911187	0.932	0.898	8.32448e-08	0.0015531
20	"0.0"	Gpm6b	0.020513	0.997	1	8.42377e-08	0.00157162
20	"0.0"	Ndufa2	-0.111661	0.994	1	8.56407e-08	0.0015978
20	"0.0"	Acy1	0.116354	0.38	0.301	8.71555e-08	0.00162606
20	"0.0"	Pdpn	0.139185	0.204	0.11	8.8871e-08	0.00165807
20	"0.0"	Rpl11	0.00413219	0.999	1	8.91099e-08	0.00166252
20	"0.0"	Vtn	0.105077	0.258	0.176	9.07169e-08	0.0016925
20	"0.0"	Mycbp2	0.0611029	0.86	0.834	9.56454e-08	0.00178446
20	"0.0"	Chst11	0.0972744	0.302	0.239	9.67568e-08	0.00180519
20	"0.0"	Clic5	0.139333	0.309	0.212	9.85736e-08	0.00183909
20	"0.0"	Samd1	0.10154	0.427	0.345	1.01284e-07	0.00188966
20	"0.0"	Myrf	0.112294	0.609	0.562	1.01669e-07	0.00189683
20	"0.0"	Cacna2d1	0.00550226	0.265	0.247	1.02616e-07	0.00191451
20	"0.0"	Agpat4	0.148675	0.807	0.716	1.02782e-07	0.00191761
20	"0.0"	Pfkm	0.0421453	0.987	0.982	1.03635e-07	0.00193352
20	"0.0"	Bdnf	-0.0889792	0.272	0.309	1.0425e-07	0.001945
20	"0.0"	Pcbp3	0.0925659	0.451	0.39	1.08423e-07	0.00202285
20	"0.0"	Hlf	-0.100399	0.729	0.782	1.09816e-07	0.00204884
20	"0.0"	Anks1b	-0.0478694	0.954	0.949	1.11527e-07	0.00208076
20	"0.0"	Nampt	0.161129	0.525	0.44	1.15563e-07	0.00215606
20	"0.0"	Bex3	0.0340264	0.966	0.957	1.15592e-07	0.00215661
20	"0.0"	Rnf187	0.00299921	0.999	0.997	1.18162e-07	0.00220455
20	"0.0"	Fkbp8	-0.0814141	0.992	0.993	1.20372e-07	0.00224578
20	"0.0"	Slc17a5	-0.0635755	0.254	0.297	1.22864e-07	0.00229227
20	"0.0"	Nsmf	-0.00519044	0.976	0.982	1.22868e-07	0.00229234
20	"0.0"	Tnfrsf1a	0.133648	0.173	0.077	1.24107e-07	0.00231547
20	"0.0"	Pdlim4	0.120933	0.388	0.304	1.26059e-07	0.00235189
20	"0.0"	Higd1a	0.127617	0.948	0.931	1.26399e-07	0.00235823
20	"0.0"	Dazap2	0.0321958	0.856	0.875	1.32515e-07	0.00247232
20	"0.0"	Rpn1	0.119424	0.89	0.871	1.36575e-07	0.00254808
20	"0.0"	Resp18	0.0830864	0.788	0.78	1.43853e-07	0.00268387
20	"0.0"	Aldh5a1	0.110623	0.573	0.514	1.45027e-07	0.00270577
20	"0.0"	Asrgl1	0.186933	0.818	0.747	1.46428e-07	0.00273191
20	"0.0"	Rtn1	0.0875522	1	1	1.4818e-07	0.00276459
20	"0.0"	Mapk8ip2	0.0484361	0.934	0.919	1.53927e-07	0.00287182
20	"0.0"	Btbd8	-0.120631	0.778	0.801	1.59541e-07	0.00297656
20	"0.0"	Npc2	0.166248	0.715	0.679	1.5974e-07	0.00298027
20	"0.0"	Fcer1g	0.193409	0.409	0.265	1.60268e-07	0.00299012
20	"0.0"	Agrp	0.145776	0.2	0.1	1.63896e-07	0.00305781
20	"0.0"	Cox7b	-0.053508	1	1	1.63931e-07	0.00305847
20	"0.0"	Pgam1	0.0402162	1	1	1.64267e-07	0.00306473
20	"0.0"	Top1	0.0906847	0.158	0.092	1.69374e-07	0.00316002
20	"0.0"	Zranb1	-0.055925	0.209	0.247	1.75483e-07	0.00327398
20	"0.0"	Lsm12	0.0220617	0.668	0.657	1.77285e-07	0.0033076
20	"0.0"	Ubl3	-0.0510013	0.932	0.96	1.79167e-07	0.00334272
20	"0.0"	Nsa2	0.0305816	0.704	0.647	1.81047e-07	0.0033778
20	"0.0"	Masp1	0.127408	0.426	0.345	1.83083e-07	0.00341579
20	"0.0"	Pld3	-0.00516748	0.979	0.973	1.85494e-07	0.00346076
20	"0.0"	LOC102555617	-0.0364898	0.591	0.621	1.87973e-07	0.00350702
[truncated: 26,817 more rows]
