# Supplementary material for: Spatiotemporal transcriptomic mapping reveals region-specific glial activation and astrocyte shifts in epileptogenesis beyond the hippocampus
Source: Acta Neuropathol Commun. 2026 Jan 15;14:38. doi: 10.1186/s40478-026-02224-y (PMC12892793; doi:10.1186/s40478-026-02224-y)
Supplement: Supplementary file 14 — Supplementary Material 14: Supplementary Table 5. Simplification of 134 cell-type subclasses from the Linnarson lab Adolescent mouse brain atlas into 20 cell-types. [file 40478_2026_2224_MOESM14_ESM.xlsx]

## Sheet: Sheet1
Cell-type labels	Cell-type subclasses
Neuroblasts radial glial-like cells	"Neuroblasts, olfactory", "Neuroblast-like, habenula", "Neuroblasts, olfactory bulb", "Neuroblasts, cerebellum", "Neuroblasts, septum","Granule neuroblasts, dentate gyrus","Neuronal intermediate progenitor cells","Dentate gyrus radial glia-like cells", "Subventricular zone radial glia-like cells"
Inhibitory neurons	"Inhibitory neurons, thalamus","Inhibitory neurons, pallidum","Inhibitory neurons, septal nucleus","Inhibitory neurons, hypothalamus", "Inhibitory neurons, spinal cord", "Inhibitory neurons, hindbrain", "Inhibitory neurons, midbrain", "Inhibitory neurons, telencephalon","Basket and bistratified cells, cortex/hippocampus","Trilaminar cells, hippocampus","CGE-derived neurogliaform cells Cxcl14+, co…
Medium spiny neurons, striatum	"D1 medium spiny neurons, striatum", "D2 medium spiny neurons, striatum", "Patch D1/D2 neurons, striatum", "Matrix D1 neurons, striatum"
Cholinergic neurons	"Cholinergic neurons, midbrain red nucleus", "Cholinergic neurons, sympathetic", "Cholinergic neurons, habenula", "Cholinergic neurons, hindbrain", "Cholinergic neurons, septal nucleus, Meissnert and diagonal band","Cholinergic interneurons, telencephalon","Cholinergic enteric neurons", "Cholinergic enteric neurons, VGLUT2"
Excitatory neurons, cerebral cortex	"Excitatory neurons, cerebral cortex"
Excitatory neurons, hippocampus	"Excitatory neurons, hippocampus CA3","Excitatory neurons, hippocampus CA1","Granule neurons, dentate gyrus"
Excitatory neurons, other	"Excitatory neurons, amygdala","Excitatory neurons, thalamus","Excitatory neurons, midbrain", "Excitatory neurons, spinal cord", "Purkinje cells", "Excitatory neurons, hindbrain", "Excitatory neurons, hypothalamus","Granular layer interneurons, cerebellum","Granule neurons, cerebellum"
Interneurons	"Non-border Cck interneurons", cortex/hippocampus", "Non-border Cck interneurons, hippocampus", "Non-border Cck interneurons, cortex/hippocampus", "Non-border Cck interneurons, hippocampus", "R-LM border Cck interneurons, cortex/hippocampus", "Sleep-active, long-range projection interneurons, cortex/hippocampus", "Inhibitory interneurons, hippocampus", "Axo-axonic, cortex/hippocampus","Molecular …
Other neurons	"Inhibitory neurons, olfactory bulb", "Noradrenergic erector muscle neurons", "Noradrenergic neurons, sympathetic", "Noradrenergic neurons of the medulla", "Dopaminergic neurons, periaqueductal grey", "Dopaminergic neurons, ventral midbrain (SNc, VTA)", "Glutamatergic projection neurons of the raphe nucleus", "Peptidergic neurons, hypothalamus", "Dopaminergic neurons, olfactory nulb", "Orexin-pro…
Telencephalon astrocytes	"Telencephalon astrocytes, fibrous", "Telencephalon astrocytes, protoplasmic"
Non-telencephalon astrocytes	"Non-telencephalon astrocytes, fibrous","Non-telencephalon astrocytes, protoplasmic"
Myoc-expressing astrocyte-like	"Dorsal midbrain Myoc-expressing astrocyte-like"
Mature oligodendrocytes	"Myelin forming oligodendrocytes (MFOL)", "Mature oligodendrocytes, spinal cord enriched (high Klk6)", "Mature oligodendrocytes, hindbrain", "Mature oligodendrocytes"
Newly formed committed and precursors of oligodendrocytes	"Oligodendrocytes precursor cells","Newly formed oligodendrocytes (NFOL)", "Newly formed oligodendrocytes (NFOL), pons/medulla specific", “Committed oligodendrocytes cells (COP), pons/medulla specific", "Committed oligodendrocytes cells (COP)"
Microglia	"Microglia"
Microglia, activated	"Microglia, activated"
Perivascular macrophages	"Perivascular macrophages, activated", "Perivascular macrophages"
Pericytes Vascular cells	"Vascular smooth muscle cells, arterial", "Vascular leptomeningeal cells", "Vascular endothelial cells, venous", "Vascular endothelial cells, capillary", "Vascular leptomeningeal cells", "Pericytes", "Pericytes, possibly mixed with VENC"
Ependymal cells	"Chorid plexus epithelial cells","Ependymal cells, midbrain", "Ependymal cells", "Ependymal cells, spinal cord","Hypendymal cell, subcommissural organ"
Other cells	"Inner horizontal cell, olfactory bulb", "Olfactory ensheathing cells", "Afferent nuclei of cranial nerves VI-XII", "Afferent nuclei of cranial nerves III-V", "Adrenergic cell groups of the medulla", "Oxytocin-producing cells, hypothalamus", "Vasopressin-producing cells, hypothalamus", "Satellite glia", "Satellite glia, proliferating","Peptidergicv (PEP2), DRG", "Peptidergic (PEP1..4), DRG", "Pep…
